# Supplementary material for: Structure of an RNA G-quadruplex from the West Nile virus genome
Source: Nat Commun. 2024 Jun 26;15:5428. doi: 10.1038/s41467-024-49761-5 (PMC11208454; doi:10.1038/s41467-024-49761-5)
Supplement: Supplementary file 6 — Source Data [file 41467_2024_49761_MOESM6_ESM.zip]

Archive with 2 entries (2 files):
- Source Data/NCOMMS-24-00441A Source Data.xlsx
- Source Data/NCOMMS-24-00441A Supplemental Source Data.xlsx
