# Supplementary material for: Structure of an RNA G-quadruplex from the West Nile virus genome
Source: Nat Commun. 2024 Jun 26;15:5428. doi: 10.1038/s41467-024-49761-5 (PMC11208454; doi:10.1038/s41467-024-49761-5)
Supplement: Supplementary file 6 — Source Data [file 41467_2024_49761_MOESM6_ESM.zip › Source Data/NCOMMS-24-00441A Source Data.xlsx]

## Sheet: Fig1b NS5-B M1 CD
500	0.26509
499	0.51813
498	0.65274
497	0.48067
496	0.059446
495	0.36511
494	0.12785
493	0.24472
492	0.46859
491	0.65844
490	0.52708
489	0.59675
488	-0.27617
487	0.45101
486	0.01599
485	0.35744
484	-0.044198
483	0.61403
482	0.33236
481	0.70868
480	0.70271
479	0.66714
478	0.71586
477	0.45803
476	0.10866
475	0.3222
474	-0.4126
473	1.3184
472	0.34705
471	0.37096
470	0.65492
469	0.34969
468	0.71502
467	0.33905
466	1.1119
465	0.083137
464	0.79426
463	1.0938
462	1.3084
461	0.27512
460	0.27356
459	0.35506
458	0.92215
457	0.81557
456	0.50407
455	0.42588
454	0.61004
453	-0.11124
452	0.6328
451	-0.16913
450	0.89362
449	0.35961
448	0.15932
447	0.53858
446	1.0521
445	0.87347
444	0.49759
443	0.50977
442	0.37068
441	0.34647
440	0.49316
439	0.18205
438	0.90121
437	0.59331
436	0.56206
435	0.14754
434	0.053138
433	0.00218
432	0.85496
431	0.30672
430	0.13083
429	0.13054
428	0.028979
427	0.82076
426	0.37529
425	0.42568
424	0.2507
423	0.10415
422	0.062027
421	0.30972
420	0.25309
419	0.55367
418	0.82737
417	0.5635
416	0.45573
415	0.6515
414	0.014276
413	0.48554
412	0.55582
411	0.51443
410	0.32076
409	0.55074
408	0.80204
407	0.69676
406	0.40292
405	0.61489
404	0.53012
403	0.40355
402	0.55583
401	0.30353
400	0.12468
399	0.1414
398	0.29963
397	0.66905
396	0.24356
395	0.3962
394	0.46848
393	0.29734
392	0.61796
391	0.33995
390	-0.01516
389	-0.12601
388	0.40575
387	0.74737
386	0.61976
385	0.66099
384	0.57526
383	-0.1489
382	0.39632
381	0.36424
380	0.20265
379	0.33132
378	0.65286
377	0.30156
376	0.056297
375	0.73076
374	0.48268
373	0.71292
372	0.53391
371	0.35952
370	0.20133
369	0.5837
368	0.30233
367	0.24986
366	0.77849
365	-0.013005
364	0.6541
363	1.0407
362	0.20718
361	0.54343
360	0.72379
359	0.34144
358	0.80268
357	-0.11876
356	0.021386
355	0.05695
354	0.34074
353	0.40202
352	0.34597
351	0.4285
350	0.65361
349	0.48626
348	0.37515
347	0.42379
346	0.44199
345	-0.060398
344	0.46319
343	0.21398
342	0.29934
341	0.60028
340	0.22195
339	0.1903
338	0.29894
337	0.46441
336	0.24064
335	0.38898
334	0.42174
333	0.66944
332	0.4007
331	0.42879
330	0.27997
329	0.26449
328	0.33923
327	0.63895
326	0.58086
325	0.84322
324	0.61471
323	0.31483
322	0.028986
321	0.4774
320	0.02731
319	0.06977
318	0.47316
317	0.40173
316	0.45356
315	0.25259
314	0.71451
313	0.13708
312	0.19648
311	0.21292
310	0.20012
309	0.57199
308	0.63598
307	0.75388
306	0.36112
305	0.20132
304	0.88507
303	0.74727
302	1.109
301	1.5994
300	2.0632
299	1.704
298	2.0013
297	2.5239
296	3.1241
295	3.2734
294	2.9168
293	3.4684
292	3.9229
291	4.1595
290	4.7225
289	4.2696
288	4.9466
287	5.0971
286	5.8611
285	5.8688
284	6.7222
283	7.2552
282	7.6165
281	8.3262
280	8.6701
279	9.3848
278	10.093
277	10.491
276	11.294
275	12.858
274	13.507
273	14.135
272	14.637
271	15.364
270	15.8
269	16.206
268	17.064
267	17.814
266	17.846
265	17.996
264	17.754
263	16.701
262	16.292
261	15.935
260	13.193
259	12.415
258	10.249
257	8.6529
256	7.2517
255	5.389
254	3.4722
253	2.1058
252	0.69381
251	-1.3904
250	-2.53
249	-3.1765
248	-4.3608
247	-4.5617
246	-5.0128
245	-5.8999
244	-6.0566
243	-6.3037
242	-6.1919
241	-5.6079
240	-5.7974
239	-5.6925
238	-4.9613
237	-4.399
236	-3.9608
235	-3.8819
234	-3.9138
233	-2.7326
232	-2.8196
231	-2.3658
230	-2.4086
229	-1.9387
228	-2.1288
227	-0.48731
226	-0.46
225	-0.39173
224	-0.10059
223	-0.34718
222	-0.289
221	0.43845
220	-0.46464

## Sheet: Fig1c NS5-B M1 MS
4195.32	1029000	0.0633402	6.33402
4540.4	954900	0.0548986	5.48986
5198.61	682200	0.0238323	2.38323
5260.58	482900	0.00112782	0.112782
6827.99	566200	0.0106175	1.06175
6829.22	529800	0.00647072	0.647072
6830.11	9251000	1	100
6846.17	1759000	0.146503	14.6503
6847.11	5967000	0.625883	62.5883
6861.14	1323000	0.096833	9.6833
6863.1	2013000	0.175439	17.5439
6864.25	1188000	0.0814536	8.14536
6865.15	916100	0.0504785	5.04785
6866.05	503200	0.00344042	0.344042
6876.11	482600	0.00109364	0.109364
6878.12	1267000	0.0904534	9.04534
6880.14	2211000	0.197995	19.7995
6882.12	1161000	0.0783778	7.83778
6884.02	1290000	0.0930736	9.30736
6887.2	505200	0.00366826	0.366826
6889.12	699000	0.0257462	2.57462
6890.95	1071000	0.0681249	6.81249
6892.1	2054000	0.180109	18.0109
6893.02	1849000	0.156756	15.6756
6895.12	2022000	0.176464	17.6464
6898.16	1469000	0.113465	11.3465
6901.08	574700	0.0115858	1.15858
6904.2	511700	0.00440875	0.440875
6906.04	744400	0.0309182	3.09182
6909.1	2813000	0.266576	26.6576
6910.94	806300	0.0379699	3.79699
6912.15	1714000	0.141376	14.1376
6916.11	858100	0.043871	4.3871
6919.12	572500	0.0113352	1.13352
6922.18	671000	0.0225564	2.25564
6923	877900	0.0461267	4.61267
6926.13	1744000	0.144794	14.4794
6927	759000	0.0325815	3.25815
6930.13	1467000	0.113238	11.3238
6934.01	628300	0.017692	1.7692
6938.02	707000	0.0266576	2.66576
6941.07	1344000	0.0992253	9.92253
6944.15	1393000	0.104807	10.4807
6944.94	968500	0.0564479	5.64479
6948.1	1095000	0.070859	7.0859
6952.12	821500	0.0397015	3.97015
6953.97	2676000	0.250968	25.0968
6955.99	1308000	0.0951242	9.51242
6958.04	1608000	0.129301	12.9301
6962.17	892600	0.0478013	4.78013
6963	772300	0.0340966	3.40966
6967.04	685100	0.0241627	2.41627
6968.17	548000	0.00854409	0.854409
6970.99	1576000	0.125655	12.5655
6973.12	794500	0.0366257	3.66257
6975.01	1180000	0.0805423	8.05423
6978.13	773000	0.0341763	3.41763
6981.97	582000	0.0124174	1.24174
6984.14	784000	0.0354295	3.54295
6987	1068000	0.0677831	6.77831
6989.18	548100	0.00855548	0.855548
6991.04	812500	0.0386762	3.86762
6994.05	724900	0.0286967	2.86967
6999	758600	0.0325359	3.25359
7003.12	641200	0.0191615	1.91615
7004.98	1146000	0.0766689	7.66689
7009.01	485500	0.00142401	0.142401
7010.03	563900	0.0103554	1.03554
7014.08	735800	0.0299385	2.99385
7017.97	1307000	0.0950103	9.50103
7020.14	564200	0.0103896	1.03896
7023	970200	0.0566416	5.66416
7028.02	775400	0.0344498	3.44498
7030.91	516900	0.00500114	0.500114
7032.12	669100	0.0223399	2.23399
7036	824800	0.0400775	4.00775
7037.98	475300	0.000262019	0.0262019
7041.16	696300	0.0254386	2.54386
7043	702800	0.0261791	2.61791
7046.16	582700	0.0124972	1.24972
7047.89	572000	0.0112782	1.12782
7049.13	654700	0.0206995	2.06995
7053.02	822300	0.0397927	3.97927
7056.97	488400	0.00175439	0.175439
7061.04	651000	0.020278	2.0278
7065	559300	0.0098314	0.98314
7071.02	645900	0.019697	1.9697
7075.15	661200	0.02144	2.144
7076.9	570300	0.0110845	1.10845
7080.98	522600	0.00565049	0.565049
7084.04	636100	0.0185805	1.85805
7089	606000	0.0151515	1.51515
7092.14	517000	0.00501253	0.501253
7097.02	527400	0.00619731	0.619731
7102.01	623900	0.0171907	1.71907
7106.07	486100	0.00149237	0.149237
7113.06	629100	0.0177831	1.77831
7125.99	476000	0.000341763	0.0341763
7137.03	617100	0.016416	1.6416
7144.01	546500	0.00837321	0.837321
7151.02	555600	0.00940989	0.940989
7155.12	477400	0.000501253	0.0501253
7164.08	593500	0.0137275	1.37275
7169.19	484600	0.00132149	0.132149
7184.06	473000	0	0
Min	473000
Max	9251000
Max-Min	8778000
