# Supplementary material for: Structure of an RNA G-quadruplex from the West Nile virus genome
Source: Nat Commun. 2024 Jun 26;15:5428. doi: 10.1038/s41467-024-49761-5 (PMC11208454; doi:10.1038/s41467-024-49761-5)
Supplement: Supplementary file 6 — Source Data [file 41467_2024_49761_MOESM6_ESM.zip › Source Data/NCOMMS-24-00441A Supplemental Source Data.xlsx]

## Sheet: CD NS5-B M1
500	0.26509
499	0.51813
498	0.65274
497	0.48067
496	0.059446
495	0.36511
494	0.12785
493	0.24472
492	0.46859
491	0.65844
490	0.52708
489	0.59675
488	-0.27617
487	0.45101
486	0.01599
485	0.35744
484	-0.044198
483	0.61403
482	0.33236
481	0.70868
480	0.70271
479	0.66714
478	0.71586
477	0.45803
476	0.10866
475	0.3222
474	-0.4126
473	1.3184
472	0.34705
471	0.37096
470	0.65492
469	0.34969
468	0.71502
467	0.33905
466	1.1119
465	0.083137
464	0.79426
463	1.0938
462	1.3084
461	0.27512
460	0.27356
459	0.35506
458	0.92215
457	0.81557
456	0.50407
455	0.42588
454	0.61004
453	-0.11124
452	0.6328
451	-0.16913
450	0.89362
449	0.35961
448	0.15932
447	0.53858
446	1.0521
445	0.87347
444	0.49759
443	0.50977
442	0.37068
441	0.34647
440	0.49316
439	0.18205
438	0.90121
437	0.59331
436	0.56206
435	0.14754
434	0.053138
433	0.00218
432	0.85496
431	0.30672
430	0.13083
429	0.13054
428	0.028979
427	0.82076
426	0.37529
425	0.42568
424	0.2507
423	0.10415
422	0.062027
421	0.30972
420	0.25309
419	0.55367
418	0.82737
417	0.5635
416	0.45573
415	0.6515
414	0.014276
413	0.48554
412	0.55582
411	0.51443
410	0.32076
409	0.55074
408	0.80204
407	0.69676
406	0.40292
405	0.61489
404	0.53012
403	0.40355
402	0.55583
401	0.30353
400	0.12468
399	0.1414
398	0.29963
397	0.66905
396	0.24356
395	0.3962
394	0.46848
393	0.29734
392	0.61796
391	0.33995
390	-0.01516
389	-0.12601
388	0.40575
387	0.74737
386	0.61976
385	0.66099
384	0.57526
383	-0.1489
382	0.39632
381	0.36424
380	0.20265
379	0.33132
378	0.65286
377	0.30156
376	0.056297
375	0.73076
374	0.48268
373	0.71292
372	0.53391
371	0.35952
370	0.20133
369	0.5837
368	0.30233
367	0.24986
366	0.77849
365	-0.013005
364	0.6541
363	1.0407
362	0.20718
361	0.54343
360	0.72379
359	0.34144
358	0.80268
357	-0.11876
356	0.021386
355	0.05695
354	0.34074
353	0.40202
352	0.34597
351	0.4285
350	0.65361
349	0.48626
348	0.37515
347	0.42379
346	0.44199
345	-0.060398
344	0.46319
343	0.21398
342	0.29934
341	0.60028
340	0.22195
339	0.1903
338	0.29894
337	0.46441
336	0.24064
335	0.38898
334	0.42174
333	0.66944
332	0.4007
331	0.42879
330	0.27997
329	0.26449
328	0.33923
327	0.63895
326	0.58086
325	0.84322
324	0.61471
323	0.31483
322	0.028986
321	0.4774
320	0.02731
319	0.06977
318	0.47316
317	0.40173
316	0.45356
315	0.25259
314	0.71451
313	0.13708
312	0.19648
311	0.21292
310	0.20012
309	0.57199
308	0.63598
307	0.75388
306	0.36112
305	0.20132
304	0.88507
303	0.74727
302	1.109
301	1.5994
300	2.0632
299	1.704
298	2.0013
297	2.5239
296	3.1241
295	3.2734
294	2.9168
293	3.4684
292	3.9229
291	4.1595
290	4.7225
289	4.2696
288	4.9466
287	5.0971
286	5.8611
285	5.8688
284	6.7222
283	7.2552
282	7.6165
281	8.3262
280	8.6701
279	9.3848
278	10.093
277	10.491
276	11.294
275	12.858
274	13.507
273	14.135
272	14.637
271	15.364
270	15.8
269	16.206
268	17.064
267	17.814
266	17.846
265	17.996
264	17.754
263	16.701
262	16.292
261	15.935
260	13.193
259	12.415
258	10.249
257	8.6529
256	7.2517
255	5.389
254	3.4722
253	2.1058
252	0.69381
251	-1.3904
250	-2.53
249	-3.1765
248	-4.3608
247	-4.5617
246	-5.0128
245	-5.8999
244	-6.0566
243	-6.3037
242	-6.1919
241	-5.6079
240	-5.7974
239	-5.6925
238	-4.9613
237	-4.399
236	-3.9608
235	-3.8819
234	-3.9138
233	-2.7326
232	-2.8196
231	-2.3658
230	-2.4086
229	-1.9387
228	-2.1288
227	-0.48731
226	-0.46
225	-0.39173
224	-0.10059
223	-0.34718
222	-0.289
221	0.43845
220	-0.46464

## Sheet: CD NS5-B WT
500	-0.83787
499	-0.65294
498	-0.68056
497	-0.54963
496	-0.91239
495	-0.6471
494	-0.45115
493	-0.21261
492	-0.51954
491	-0.14765
490	-0.41001
489	-0.55733
488	-0.65123
487	-0.36573
486	-0.31441
485	-0.58189
484	-0.5565
483	0.030384
482	-0.13182
481	-0.58176
480	-0.40224
479	-0.62379
478	-0.47743
477	-0.29136
476	0.10365
475	-0.11247
474	-0.26296
473	0.13976
472	-0.19565
471	-0.38895
470	-0.58568
469	-0.84562
468	-0.56063
467	0.08923
466	-0.2484
465	-0.36936
464	-0.12445
463	0.058534
462	0.117
461	-0.26142
460	-0.07879
459	-0.14543
458	-0.2713
457	-0.46965
456	-0.12796
455	-0.03993
454	-0.23218
453	-0.37708
452	-0.05279
451	-0.21782
450	0.34347
449	0.42442
448	0.111
447	-0.28136
446	-0.24206
445	-0.44063
444	0.02201
443	0.39939
442	0.044611
441	-0.53423
440	-0.52546
439	-0.30786
438	-0.44752
437	-0.36496
436	-0.26492
435	-0.3939
434	-0.03755
433	-0.64622
432	-0.62398
431	-0.36079
430	0.20737
429	-0.22956
428	-0.48406
427	-0.49156
426	-0.2033
425	-0.02945
424	0.043904
423	-0.26846
422	-0.01873
421	0.19733
420	0.54406
419	0.49917
418	-0.15813
417	0.11376
416	0.15454
415	-0.14108
414	-0.02259
413	-0.11818
412	-0.16208
411	-0.01029
410	-0.29506
409	-0.22423
408	-0.16388
407	-0.1513
406	0.10359
405	0.18235
404	0.10784
403	-0.18264
402	0.024782
401	0.27784
400	0.079834
399	-0.02357
398	0.18773
397	0.24848
396	0.13963
395	-0.02281
394	-0.13522
393	-0.17647
392	-0.09066
391	-0.25707
390	0.16619
389	0.42501
388	0.16487
387	0.049369
386	-0.3582
385	-0.02543
384	0.16069
383	0.22291
382	0.37953
381	0.33088
380	0.13956
379	-0.27698
378	-0.00953
377	-0.19629
376	0.03998
375	0.079048
374	0.28176
373	0.21195
372	-0.21316
371	0.17076
370	0.12736
369	-0.18453
368	-0.122
367	0.076226
366	-0.28191
365	-0.01564
364	0.34233
363	0.17168
362	0.24011
361	0.32792
360	0.24031
359	-0.12433
358	-0.1998
357	-0.1285
356	-0.13629
355	0.078296
354	0.21648
353	-0.14551
352	0.30268
351	0.1899
350	-0.19185
349	-0.04101
348	0.12357
347	-0.18136
346	-0.03237
345	-0.0154
344	-0.07613
343	-0.00333
342	-0.03788
341	-0.12833
340	-0.25922
339	-0.28005
338	-0.17993
337	-0.14413
336	-0.36803
335	-0.10185
334	-0.12997
333	-0.31872
332	-0.61071
331	0.12863
330	-0.00658
329	0.032133
328	0.24419
327	-0.06987
326	-0.16737
325	-0.2996
324	-0.4629
323	-0.42983
322	-0.00536
321	0.17198
320	-0.16903
319	-0.80268
318	-0.46193
317	-0.01073
316	-0.36359
315	-0.2761
314	-0.45634
313	-0.48585
312	-0.27777
311	-0.07697
310	0.15255
309	0.18675
308	-0.06815
307	0.089217
306	0.55652
305	0.9289
304	0.55382
303	0.46514
302	0.71546
301	1.4784
300	1.5634
299	1.6084
298	1.8518
297	2.2313
296	2.3431
295	2.6882
294	2.5769
293	2.7525
292	3.1074
291	3.4343
290	3.7703
289	3.9985
288	4.6232
287	5.0145
286	5.8945
285	6.1705
284	6.497
283	6.6325
282	6.8103
281	7.3006
280	7.8402
279	8.4953
278	9.0364
277	9.6104
276	10.053
275	10.367
274	10.585
273	11.665
272	12.026
271	12.603
270	13.026
269	13.343
268	13.819
267	14.141
266	14.721
265	15.177
264	14.497
263	14.264
262	13.278
261	12.589
260	11.595
259	10.532
258	9.393
257	8.3137
256	6.6977
255	5.8981
254	4.2241
253	2.9323
252	1.7437
251	0.86621
250	-0.3866
249	-1.2989
248	-1.5352
247	-3.0683
246	-3.9598
245	-4.5783
244	-4.6487
243	-5.06
242	-4.6385
241	-4.6026
240	-4.6841
239	-4.6182
238	-4.5472
237	-4.6543
236	-4.5064
235	-3.7042
234	-3.3383
233	-3.2132
232	-3.4778
231	-3.2936
230	-2.2951
229	-1.7662
228	-1.6142
227	-1.4147
226	-1.1502
225	-1.0658
224	-1.138
223	-1.8867
222	-1.1315
221	-0.87914
220	-1.4042

## Sheet: MS Free NS5-B WT 30mer
5000.89	0	0	0
5001.89	0	0	0
5002.96	1740000	0.0133846	1.33846
5003.89	0	0	0
5004.89	0	0	0
5005.89	0	0	0
5007.09	1070000	0.00823077	0.823077
5007.84	1130000	0.00869231	0.869231
5008.89	0	0	0
5009.89	0	0	0
5010.89	0	0	0
5011.9	0	0	0
5012.9	0	0	0
5013.96	1460000	0.0112308	1.12308
5014.9	0	0	0
5015.9	0	0	0
5016.9	0	0	0
5017.95	1570000	0.0120769	1.20769
5018.9	0	0	0
5019.9	0	0	0
5020.9	0	0	0
5021.9	0	0	0
5022.95	775000	0.00596154	0.596154
5023.95	164000	0.00126154	0.126154
5024.9	0	0	0
5025.9	0	0	0
5026.9	0	0	0
5027.9	0	0	0
5028.9	0	0	0
5029.96	1190000	0.00915385	0.915385
5030.9	0	0	0
5031.9	0	0	0
5032.9	0	0	0
5033.96	1570000	0.0120769	1.20769
5034.9	0	0	0
5035.9	0	0	0
5036.9	0	0	0
5037.9	0	0	0
5038.9	0	0	0
5039.97	1070000	0.00823077	0.823077
5040.9	0	0	0
5041.9	0	0	0
5042.9	0	0	0
5043.9	0	0	0
5044.9	0	0	0
5045.9	0	0	0
5046.96	238000	0.00183077	0.183077
5047.95	845000	0.0065	0.65
5048.9	0	0	0
5049.77	2580000	0.0198462	1.98462
5051.09	2330000	0.0179231	1.79231
5051.9	0	0	0
5052.45	1170000	0.009	0.9
5053.9	0	0	0
5054.96	1390000	0.0106923	1.06923
5055.9	0	0	0
5056.9	0	0	0
5057.9	0	0	0
5058.9	0	0	0
5059.9	0	0	0
5060.9	0	0	0
5061.97	155000	0.00119231	0.119231
5062.97	263000	0.00202308	0.202308
5063.9	0	0	0
5064.9	0	0	0
5065.9	0	0	0
5066.9	0	0	0
5067.9	0	0	0
5068.9	0	0	0
5069.96	1220000	0.00938462	0.938462
5070.9	0	0	0
5071.9	0	0	0
5072.9	0	0	0
5073.91	0	0	0
5074.91	0	0	0
5075.98	1020000	0.00784615	0.784615
5076.91	0	0	0
5077.91	0	0	0
5078.91	0	0	0
5079.91	0	0	0
5080.91	0	0	0
5081.91	0	0	0
5082.97	1120000	0.00861538	0.861538
5083.91	0	0	0
5084.91	0	0	0
5085.91	0	0	0
5086.91	0	0	0
5087.91	0	0	0
5088.99	291000	0.00223846	0.223846
5089.99	789000	0.00606923	0.606923
5090.91	0	0	0
5091.91	0	0	0
5092.91	0	0	0
5093.91	0	0	0
5094.95	244000	0.00187692	0.187692
5095.91	0	0	0
5096.91	0	0	0
5097.91	0	0	0
5098.91	0	0	0
5099.91	0	0	0
5100.91	0	0	0
5101.97	222000	0.00170769	0.170769
5102.97	792000	0.00609231	0.609231
5103.91	0	0	0
5104.91	0	0	0
5105.91	0	0	0
5106.91	0	0	0
5107.91	0	0	0
5108.91	0	0	0
5109.91	0	0	0
5110.96	247000	0.0019	0.19
5111.97	769000	0.00591538	0.591538
5112.91	0	0	0
5113.91	0	0	0
5114.91	0	0	0
5115.91	0	0	0
5116.91	0	0	0
5117.91	0	0	0
5118.91	0	0	0
5119.91	0	0	0
5120.91	0	0	0
5121.91	0	0	0
5123.06	340000	0.00261538	0.261538
5124.11	104000	0.0008	0.08
5125.11	144000	0.00110769	0.110769
5126.05	68300	0.000525385	0.0525385
5126.81	2400000	0.0184615	1.84615
5127.97	23900000	0.183846	18.3846
5129.17	1990000	0.0153077	1.53077
5129.92	0	0	0
5130.92	0	0	0
5131.92	0	0	0
5132.92	0	0	0
5133.98	1230000	0.00946154	0.946154
5134.92	0	0	0
5135.92	0	0	0
5136.92	0	0	0
5137.92	0	0	0
5138.92	0	0	0
5139.92	0	0	0
5140.92	0	0	0
5141.97	1220000	0.00938462	0.938462
5142.92	0	0	0
5143.92	0	0	0
5144.98	5130000	0.0394615	3.94615
5145.92	0	0	0
5146.92	0	0	0
5147.92	0	0	0
5148.92	0	0	0
5149.97	1810000	0.0139231	1.39231
5150.92	0	0	0
5151.92	0	0	0
5152.92	0	0	0
5153.92	0	0	0
5154.92	0	0	0
5155.92	0	0	0
5156.92	0	0	0
5157.87	353000	0.00271538	0.271538
5158.88	1680000	0.0129231	1.29231
5160.1	1640000	0.0126154	1.26154
5160.92	0	0	0
5161.97	776000	0.00596923	0.596923
5162.97	947000	0.00728462	0.728462
5163.92	0	0	0
5164.92	0	0	0
5165.56	1670000	0.0128462	1.28462
5166.69	3120000	0.024	2.4
5167.98	3530000	0.0271538	2.71538
5169.28	2330000	0.0179231	1.79231
5169.92	0	0	0
5170.54	1370000	0.0105385	1.05385
5171.92	0	0	0
5173.06	1070000	0.00823077	0.823077
5173.85	1930000	0.0148462	1.48462
5174.92	0	0	0
5175.92	0	0	0
5176.92	0	0	0
5177.98	2660000	0.0204615	2.04615
5178.92	0	0	0
5179.93	0	0	0
5180.93	0	0	0
5181.93	0	0	0
5182.93	0	0	0
5183.93	0	0	0
5184.93	0	0	0
5185.93	0	0	0
5186.98	1410000	0.0108462	1.08462
5187.93	0	0	0
5188.93	0	0	0
5189.93	0	0	0
5190.93	0	0	0
5191.93	0	0	0
5192.93	0	0	0
5194	1730000	0.0133077	1.33077
5194.93	0	0	0
5195.93	0	0	0
5196.93	0	0	0
5197.93	0	0	0
5198.97	1130000	0.00869231	0.869231
5199.93	0	0	0
5200.93	0	0	0
5201.93	0	0	0
5203.01	167000	0.00128462	0.128462
5204.12	780000	0.006	0.6
5204.93	0	0	0
5205.93	0	0	0
5206.88	2150000	0.0165385	1.65385
5207.93	0	0	0
5208.93	0	0	0
5209.93	0	0	0
5211	1530000	0.0117692	1.17692
5211.93	0	0	0
5212.86	243000	0.00186923	0.186923
5213.91	600000	0.00461538	0.461538
5214.93	0	0	0
5215.93	0	0	0
5216.93	0	0	0
5218	60500	0.000465385	0.0465385
5218.98	764000	0.00587692	0.587692
5219.93	0	0	0
5220.93	0	0	0
5221.93	0	0	0
5222.93	0	0	0
5223.93	0	0	0
5224.93	0	0	0
5225.98	1170000	0.009	0.9
5226.93	0	0	0
5227.93	0	0	0
5228.93	0	0	0
5229.93	0	0	0
5230.99	223000	0.00171538	0.171538
5231.99	36400	0.00028	0.028
5233	12300	9.46154e-05	0.00946154
5233.98	28600	0.00022	0.022
5234.94	0	0	0
5235.94	0	0	0
5236.94	0	0	0
5238	1190000	0.00915385	0.915385
5238.94	0	0	0
5239.94	0	0	0
5240.94	0	0	0
5241.94	0	0	0
5242.94	939000	0.00722308	0.722308
5243.94	0	0	0
5244.94	0	0	0
5245.94	0	0	0
5247.07	511000	0.00393077	0.393077
5247.94	0	0	0
5248.94	0	0	0
5249.88	1020000	0.00784615	0.784615
5250.94	0	0	0
5251.94	0	0	0
5252.94	0	0	0
5253.94	0	0	0
5254.99	900000	0.00692308	0.692308
5255.94	0	0	0
5256.94	0	0	0
5257.94	0	0	0
5259	994000	0.00764615	0.764615
5259.94	0	0	0
5260.94	0	0	0
5261.94	0	0	0
5262.94	0	0	0
5263.94	0	0	0
5265.03	16000	0.000123077	0.0123077
5266	63700	0.00049	0.049
5267.01	173000	0.00133077	0.133077
5267.94	0	0	0
5268.94	0	0	0
5270.01	1130000	0.00869231	0.869231
5270.94	0	0	0
5271.94	0	0	0
5272.94	0	0	0
5273.94	0	0	0
5274.94	0	0	0
5275.94	0	0	0
5276.94	0	0	0
5278	1250000	0.00961538	0.961538
5278.94	0	0	0
5279.94	0	0	0
5280.94	0	0	0
5281.94	0	0	0
5282.94	0	0	0
5283.98	613000	0.00471538	0.471538
5284.99	470000	0.00361538	0.361538
5285.94	0	0	0
5286.94	0	0	0
5287.94	0	0	0
5288.94	0	0	0
5289.94	0	0	0
5291	976000	0.00750769	0.750769
5291.94	0	0	0
5292.94	0	0	0
5293.94	0	0	0
5294.9	36500	0.000280769	0.0280769
5295.89	16000	0.000123077	0.0123077
5296.95	0	0	0
5297.95	0	0	0
5298.95	0	0	0
5300	3350000	0.0257692	2.57692
5300.95	0	0	0
5301.95	0	0	0
5302.95	0	0	0
5303.95	0	0	0
5304.95	0	0	0
5305.95	0	0	0
5306.95	0	0	0
5307.95	0	0	0
5308.95	0	0	0
5309.95	0	0	0
5310.95	0	0	0
5311.95	0	0	0
5312.95	0	0	0
5313.95	0	0	0
5315.01	1400000	0.0107692	1.07692
5315.95	0	0	0
5316.95	0	0	0
5318.01	3070000	0.0236154	2.36154
5318.95	0	0	0
5319.95	0	0	0
5320.95	0	0	0
5321.95	0	0	0
5322.95	0	0	0
5323.95	0	0	0
5324.74	236000	0.00181538	0.181538
5326.01	1220000	0.00938462	0.938462
5326.95	0	0	0
5327.95	0	0	0
5328.95	0	0	0
5329.95	0	0	0
5330.95	0	0	0
5331.95	0	0	0
5332.95	0	0	0
5334.02	1450000	0.0111538	1.11538
5334.95	0	0	0
5335.95	0	0	0
5336.95	0	0	0
5337.95	0	0	0
5339.01	1080000	0.00830769	0.830769
5339.95	0	0	0
5340.95	0	0	0
5341.95	0	0	0
5342.95	0	0	0
5343.95	0	0	0
5344.95	0	0	0
5346.03	3290000	0.0253077	2.53077
5346.95	0	0	0
5347.95	0	0	0
5349.2	1230000	0.00946154	0.946154
5349.95	0	0	0
5350.96	0	0	0
5351.73	2320000	0.0178462	1.78462
5353.02	1890000	0.0145385	1.45385
5354.32	1830000	0.0140769	1.40769
5355.01	48700	0.000374615	0.0374615
5355.96	0	0	0
5356.85	714000	0.00549231	0.549231
5357.91	86700	0.000666923	0.0666923
5358.96	0	0	0
5359.96	0	0	0
5360.96	0	0	0
5362.03	1310000	0.0100769	1.00769
5362.96	0	0	0
5363.96	0	0	0
5364.96	0	0	0
5365.96	0	0	0
5367.02	340000	0.00261538	0.261538
5368.02	691000	0.00531538	0.531538
5368.96	0	0	0
5369.96	0	0	0
5370.96	0	0	0
5371.96	0	0	0
5372.96	0	0	0
5374.02	1090000	0.00838462	0.838462
5374.96	0	0	0
5375.96	0	0	0
5376.96	0	0	0
5378.03	1230000	0.00946154	0.946154
5378.96	0	0	0
5379.96	0	0	0
5380.96	0	0	0
5382.03	1050000	0.00807692	0.807692
5382.96	0	0	0
5383.96	0	0	0
5384.96	0	0	0
5385.96	0	0	0
5386.96	0	0	0
5387.96	0	0	0
5388.96	0	0	0
5390.03	71500	0.00055	0.055
5391.02	625000	0.00480769	0.480769
5391.96	0	0	0
5392.98	15300	0.000117692	0.0117692
5394.03	195000	0.0015	0.15
5394.96	0	0	0
5395.96	0	0	0
5397.02	617000	0.00474615	0.474615
5398.01	122000	0.000938462	0.0938462
5399.03	75800	0.000583077	0.0583077
5399.96	0	0	0
5400.96	0	0	0
5401.96	0	0	0
5403.03	729000	0.00560769	0.560769
5404.03	96100	0.000739231	0.0739231
5404.97	0	0	0
5405.97	0	0	0
5406.97	0	0	0
5407.97	0	0	0
5408.97	0	0	0
5409.97	0	0	0
5410.97	0	0	0
5411.97	0	0	0
5412.97	0	0	0
5414.03	1020000	0.00784615	0.784615
5414.97	0	0	0
5415.97	0	0	0
5416.97	0	0	0
5417.97	0	0	0
5418.97	0	0	0
5419.97	0	0	0
5420.97	0	0	0
5421.97	0	0	0
5423.03	793000	0.0061	0.61
5424.05	93800	0.000721538	0.0721538
5424.97	0	0	0
5425.97	0	0	0
5426.99	295000	0.00226923	0.226923
5428.02	458000	0.00352308	0.352308
5428.97	0	0	0
5429.97	0	0	0
5430.97	0	0	0
5431.97	0	0	0
5433.03	548000	0.00421538	0.421538
5434.03	343000	0.00263846	0.263846
5434.97	0	0	0
5435.97	0	0	0
5436.97	0	0	0
5438.03	849000	0.00653077	0.653077
5438.97	0	0	0
5439.97	0	0	0
5440.97	0	0	0
5441.97	0	0	0
5442.97	0	0	0
5443.97	0	0	0
5444.97	0	0	0
5445.97	0	0	0
5446.97	0	0	0
5448.03	284000	0.00218462	0.218462
5449.03	57900	0.000445385	0.0445385
5449.97	0	0	0
5451.01	26000	0.0002	0.02
5451.97	0	0	0
5453	63300	0.000486923	0.0486923
5454	430000	0.00330769	0.330769
5454.93	212000	0.00163077	0.163077
5455.97	0	0	0
5457.03	19100000	0.146923	14.6923
5458.22	2730000	0.021	2.1
5458.98	0	0	0
5459.98	0	0	0
5460.98	0	0	0
5461.98	0	0	0
5462.98	0	0	0
5463.98	0	0	0
5464.98	0	0	0
5465.98	0	0	0
5467.02	601000	0.00462308	0.462308
5468.02	508000	0.00390769	0.390769
5468.98	0	0	0
5469.98	0	0	0
5470.98	0	0	0
5471.98	0	0	0
5472.98	0	0	0
5474.05	5540000	0.0426154	4.26154
5474.98	0	0	0
5475.98	0	0	0
5476.98	0	0	0
5477.98	0	0	0
5479.03	34500	0.000265385	0.0265385
5480.04	1410000	0.0108462	1.08462
5480.98	0	0	0
5481.98	0	0	0
5482.98	0	0	0
5483.98	0	0	0
5484.98	0	0	0
5485.98	0	0	0
5486.98	0	0	0
5488.04	2070000	0.0159231	1.59231
5488.98	0	0	0
5489.98	0	0	0
5491.05	1600000	0.0123077	1.23077
5491.98	0	0	0
5492.98	0	0	0
5493.98	0	0	0
5495.03	257000	0.00197692	0.197692
5496.04	668000	0.00513846	0.513846
5497.03	262000	0.00201538	0.201538
5497.98	0	0	0
5498.98	0	0	0
5499.98	0	0	0
5501.03	46100	0.000354615	0.0354615
5502.03	422000	0.00324615	0.324615
5503.02	204000	0.00156923	0.156923
5503.98	0	0	0
5504.98	0	0	0
5506.04	1570000	0.0120769	1.20769
5506.98	0	0	0
5507.98	0	0	0
5508.98	0	0	0
5510.05	1690000	0.013	1.3
5510.98	0	0	0
5511.98	0	0	0
5512.98	0	0	0
5513.98	0	0	0
5515.07	1400000	0.0107692	1.07692
5515.98	0	0	0
5516.98	0	0	0
5517.98	0	0	0
5519.03	1060000	0.00815385	0.815385
5519.99	0	0	0
5520.99	0	0	0
5521.99	0	0	0
5523.05	1000000	0.00769231	0.769231
5523.99	0	0	0
5524.99	0	0	0
5525.99	0	0	0
5527.06	653000	0.00502308	0.502308
5528.06	285000	0.00219231	0.219231
5528.99	0	0	0
5529.99	0	0	0
5530.99	0	0	0
5531.99	0	0	0
5532.99	0	0	0
5533.99	0	0	0
5535.03	1180000	0.00907692	0.907692
5535.99	0	0	0
5536.99	0	0	0
5537.99	0	0	0
5538.99	0	0	0
5539.99	0	0	0
5540.99	0	0	0
5542.06	948000	0.00729231	0.729231
5543.06	369000	0.00283846	0.283846
5543.99	0	0	0
5544.99	0	0	0
5545.63	1210000	0.00930769	0.930769
5546.99	0	0	0
5547.93	2100000	0.0161538	1.61538
5549.25	2850000	0.0219231	2.19231
5550.06	983000	0.00756154	0.756154
5550.59	2150000	0.0165385	1.65385
5551.84	1350000	0.0103846	1.03846
5553.03	593000	0.00456154	0.456154
5553.99	0	0	0
5555.07	1200000	0.00923077	0.923077
5555.99	0	0	0
5556.99	0	0	0
5557.99	0	0	0
5559.05	982000	0.00755385	0.755385
5559.99	0	0	0
5560.99	0	0	0
5561.99	0	0	0
5562.99	0	0	0
5563.99	0	0	0
5564.99	0	0	0
5565.99	0	0	0
5566.99	0	0	0
5567.99	0	0	0
5568.99	0	0	0
5570.05	756000	0.00581538	0.581538
5571.05	290000	0.00223077	0.223077
5571.99	0	0	0
5572.99	0	0	0
5574	0	0	0
5575	0	0	0
5576	0	0	0
5576.95	15200	0.000116923	0.0116923
5578	0	0	0
5579.07	362000	0.00278462	0.278462
5580	0	0	0
5581	0	0	0
5582	0	0	0
5583.06	1350000	0.0103846	1.03846
5584	0	0	0
5585	0	0	0
5586	0	0	0
5587	0	0	0
5587.97	78500	0.000603846	0.0603846
5589.05	309000	0.00237692	0.237692
5590.05	219000	0.00168462	0.168462
5591.01	28000	0.000215385	0.0215385
5592	0	0	0
5593	0	0	0
5594	0	0	0
5595	0	0	0
5596	0	0	0
5597	0	0	0
5598.07	1010000	0.00776923	0.776923
5599	0	0	0
5600	0	0	0
5601	0	0	0
5602	0	0	0
5603	0	0	0
5604	0	0	0
5605.06	3290000	0.0253077	2.53077
5606	0	0	0
5607	0	0	0
5608	0	0	0
5609	0	0	0
5610	0	0	0
5611	0	0	0
5612	0	0	0
5613.01	833000	0.00640769	0.640769
5614	0	0	0
5615	0	0	0
5616	0	0	0
5617	0	0	0
5618.07	16900	0.00013	0.013
5619.07	985000	0.00757692	0.757692
5620	0	0	0
5621	0	0	0
5622	0	0	0
5623.07	3050000	0.0234615	2.34615
5624	0	0	0
5625.01	0	0	0
5626.01	0	0	0
5627.01	0	0	0
5628.01	0	0	0
5629.01	0	0	0
5630.01	0	0	0
5631.01	0	0	0
5632.01	0	0	0
5633.01	0	0	0
5634.13	12500	9.61538e-05	0.00961538
5635.06	839000	0.00645385	0.645385
5636.06	88700	0.000682308	0.0682308
5637.01	0	0	0
5638.01	0	0	0
5639.01	0	0	0
5640.09	1250000	0.00961538	0.961538
5641.01	0	0	0
5642.01	0	0	0
5643.07	124000	0.000953846	0.0953846
5644.07	296000	0.00227692	0.227692
5645.07	504000	0.00387692	0.387692
5646.08	17800	0.000136923	0.0136923
5647.01	0	0	0
5648.01	0	0	0
5649.01	0	0	0
5650.09	1920000	0.0147692	1.47692
5651.01	0	0	0
5652.01	0	0	0
5653.01	0	0	0
5654.08	1470000	0.0113077	1.13077
5655.01	0	0	0
5656.01	0	0	0
5657.07	25500	0.000196154	0.0196154
5658.04	36800	0.000283077	0.0283077
5659.01	0	0	0
5660.01	0	0	0
5661.07	1540000	0.0118462	1.18462
5662.01	0	0	0
5663.01	0	0	0
5664.01	0	0	0
5665.01	0	0	0
5666.09	1780000	0.0136923	1.36923
5667.01	0	0	0
5668.01	0	0	0
5669.01	0	0	0
5670.01	0	0	0
5671.09	1170000	0.009	0.9
5672.09	26400	0.000203077	0.0203077
5673.01	0	0	0
5674.01	0	0	0
5675.01	0	0	0
5676.01	0	0	0
5677.08	193000	0.00148462	0.148462
5678.08	683000	0.00525385	0.525385
5679.02	0	0	0
5680.02	0	0	0
5681.02	0	0	0
5682.09	99400	0.000764615	0.0764615
5683.08	746000	0.00573846	0.573846
5684.02	0	0	0
5685.02	0	0	0
5686.02	0	0	0
5687.02	0	0	0
5688.07	330000	0.00253846	0.253846
5689.07	146000	0.00112308	0.112308
5690.08	811000	0.00623846	0.623846
5691.02	0	0	0
5692.02	0	0	0
5693.02	0	0	0
5694.02	0	0	0
5695.02	0	0	0
5696.09	1180000	0.00907692	0.907692
5697.02	0	0	0
5698.02	0	0	0
5699.02	0	0	0
5700.02	0	0	0
5701.02	0	0	0
5702.09	1180000	0.00907692	0.907692
5703.02	0	0	0
5704.02	0	0	0
5705.02	0	0	0
5706.02	0	0	0
5707.07	1230000	0.00946154	0.946154
5708.02	0	0	0
5709.02	0	0	0
5710.02	0	0	0
5711.02	0	0	0
5712.02	0	0	0
5713.02	0	0	0
5714.02	0	0	0
5715.02	0	0	0
5716.02	0	0	0
5717.02	0	0	0
5718.08	401000	0.00308462	0.308462
5719.06	396000	0.00304615	0.304615
5720.02	0	0	0
5721.02	0	0	0
5722.02	0	0	0
5723.02	0	0	0
5724.09	1260000	0.00969231	0.969231
5725.02	0	0	0
5726.02	0	0	0
5727.02	0	0	0
5728.02	0	0	0
5729.02	0	0	0
5730.09	967000	0.00743846	0.743846
5731.02	0	0	0
5732.02	0	0	0
5733.02	0	0	0
5734.02	0	0	0
5735.23	34300	0.000263846	0.0263846
5736.02	0	0	0
5737.02	0	0	0
5737.95	1170000	0.009	0.9
5739.02	0	0	0
5740.02	0	0	0
5741.14	981000	0.00754615	0.754615
5742.03	0	0	0
5743.03	0	0	0
5744.03	0	0	0
5745.03	0	0	0
5746.03	0	0	0
5747.01	1000000	0.00769231	0.769231
5748.03	0	0	0
5749.03	0	0	0
5750.03	0	0	0
5751.03	0	0	0
5752.03	0	0	0
5753.03	0	0	0
5754.08	229000	0.00176154	0.176154
5755.08	195000	0.0015	0.15
5756.07	474000	0.00364615	0.364615
5757.03	0	0	0
5758.03	0	0	0
5759.03	0	0	0
5760.03	0	0	0
5761.03	0	0	0
5762.03	0	0	0
5763.11	1510000	0.0116154	1.16154
5764.03	0	0	0
5765.03	0	0	0
5766.03	0	0	0
5767.03	0	0	0
5768.03	0	0	0
5769.03	0	0	0
5770.03	0	0	0
5771.03	0	0	0
5772.03	0	0	0
5773.03	0	0	0
5774.1	489000	0.00376154	0.376154
5775.12	555000	0.00426923	0.426923
5776.11	19600	0.000150769	0.0150769
5777.03	0	0	0
5778.03	0	0	0
5779.03	0	0	0
5780.03	0	0	0
5781.03	0	0	0
5782.03	0	0	0
5783.1	1160000	0.00892308	0.892308
5784.03	0	0	0
5785.03	0	0	0
5786.03	0	0	0
5787.08	19500	0.00015	0.015
5788.09	990000	0.00761538	0.761538
5789.1	103000	0.000792308	0.0792308
5790.03	0	0	0
5791.03	0	0	0
5792.03	0	0	0
5793.03	0	0	0
5794.09	590000	0.00453846	0.453846
5795.1	170000	0.00130769	0.130769
5796.04	0	0	0
5797.04	0	0	0
5798.09	75800	0.000583077	0.0583077
5799.04	0	0	0
5800.04	0	0	0
5801.04	0	0	0
5802.1	19100000	0.146923	14.6923
5803.31	1920000	0.0147692	1.47692
5804.04	0	0	0
5805.04	0	0	0
5806.04	0	0	0
5806.96	97700	0.000751538	0.0751538
5807.98	178000	0.00136923	0.136923
5809.01	260000	0.002	0.2
5810.06	14200	0.000109231	0.0109231
5811.04	0	0	0
5812.04	0	0	0
5813.04	0	0	0
5814.09	551000	0.00423846	0.423846
5815.1	617000	0.00474615	0.474615
5816.04	0	0	0
5817.04	0	0	0
5818.04	0	0	0
5819.12	6290000	0.0483846	4.83846
5820.04	0	0	0
5821.04	0	0	0
5822.04	0	0	0
5823.04	0	0	0
5824.11	2020000	0.0155385	1.55385
5825.04	0	0	0
5826.04	0	0	0
5827.04	0	0	0
5828.04	0	0	0
5829.04	0	0	0
5830.04	0	0	0
5831.04	0	0	0
5832.1	782000	0.00601538	0.601538
5833.11	910000	0.007	0.7
5834.04	0	0	0
5835.12	1950000	0.015	1.5
5836.04	0	0	0
5837.04	0	0	0
5838.11	1330000	0.0102308	1.02308
5839.04	0	0	0
5840.04	0	0	0
5841.04	0	0	0
5842.04	0	0	0
5843.12	723000	0.00556154	0.556154
5844.12	608000	0.00467692	0.467692
5845.04	0	0	0
5846.04	0	0	0
5847.04	0	0	0
5848.05	0	0	0
5849.05	0	0	0
5850.11	2120000	0.0163077	1.63077
5851.05	0	0	0
5852.05	0	0	0
5853.05	0	0	0
5854.14	1660000	0.0127692	1.27692
5855.05	0	0	0
5856.05	0	0	0
5857.05	0	0	0
5858.09	1220000	0.00938462	0.938462
5859.05	0	0	0
5860.05	0	0	0
5861.05	0	0	0
5862.21	128000	0.000984615	0.0984615
5863.24	1110000	0.00853846	0.853846
5863.97	2000000	0.0153846	1.53846
5865.05	0	0	0
5866.05	0	0	0
5867.05	0	0	0
5868.12	371000	0.00285385	0.285385
5869.12	1450000	0.0111538	1.11538
5870.05	0	0	0
5871.05	0	0	0
5872.05	0	0	0
5873.05	0	0	0
5874.13	690000	0.00530769	0.530769
5875.05	0	0	0
5876.05	0	0	0
5877.05	0	0	0
5878.05	0	0	0
5879.1	1380000	0.0106154	1.06154
5880.08	23100	0.000177692	0.0177692
5881.05	0	0	0
5882.05	0	0	0
5883.05	0	0	0
5884.12	1760000	0.0135385	1.35385
5885.05	0	0	0
5886.05	0	0	0
5887.05	0	0	0
5888.05	0	0	0
5889.05	0	0	0
5890.13	1150000	0.00884615	0.884615
5891.05	0	0	0
5892.02	73000	0.000561538	0.0561538
5893.06	13900	0.000106923	0.0106923
5894.09	246000	0.00189231	0.189231
5894.98	54000	0.000415385	0.0415385
5896.05	0	0	0
5897.05	0	0	0
5898.05	0	0	0
5899.11	1680000	0.0129231	1.29231
5900.05	0	0	0
5901.05	0	0	0
5902.06	0	0	0
5903.06	0	0	0
5904.11	750000	0.00576923	0.576923
5905.11	690000	0.00530769	0.530769
5906.06	0	0	0
5907.06	0	0	0
5908.06	0	0	0
5909.06	0	0	0
5910.06	0	0	0
5911.06	0	0	0
5912.11	1000000	0.00769231	0.769231
5913.11	67100	0.000516154	0.0516154
5914.06	0	0	0
5915.06	0	0	0
5916.06	0	0	0
5917.06	0	0	0
5918.12	116000	0.000892308	0.0892308
5919.14	1150000	0.00884615	0.884615
5920.06	0	0	0
5921.06	0	0	0
5922.06	0	0	0
5923.06	0	0	0
5924.06	0	0	0
5925.06	0	0	0
5926.06	0	0	0
5927.06	0	0	0
5928.11	1620000	0.0124615	1.24615
5929.06	0	0	0
5930.06	0	0	0
5931.06	0	0	0
5932.06	0	0	0
5933.06	0	0	0
5934.13	1290000	0.00992308	0.992308
5935.06	0	0	0
5936.06	0	0	0
5937.06	0	0	0
5938.06	0	0	0
5939.06	0	0	0
5940.06	0	0	0
5941.06	0	0	0
5942.12	618000	0.00475385	0.475385
5943.13	620000	0.00476923	0.476923
5944.06	0	0	0
5945.06	0	0	0
5946.06	0	0	0
5947.06	0	0	0
5948.06	0	0	0
5949.13	2830000	0.0217692	2.17692
5950.06	0	0	0
5951.13	44300	0.000340769	0.0340769
5952.14	1600000	0.0123077	1.23077
5953.06	0	0	0
5954.06	0	0	0
5955.06	0	0	0
5956.06	0	0	0
5957.06	0	0	0
5958.14	819000	0.0063	0.63
5959.14	720000	0.00553846	0.553846
5960.06	0	0	0
5961.06	0	0	0
5962.06	0	0	0
5963.06	0	0	0
5964.07	0	0	0
5965.07	0	0	0
5966.07	0	0	0
5967.14	4000000	0.0307692	3.07692
5968.07	0	0	0
5969.07	0	0	0
5970.14	336000	0.00258462	0.258462
5971.07	0	0	0
5972.07	0	0	0
5973.07	0	0	0
5974.07	0	0	0
5975.07	0	0	0
5976.07	0	0	0
5976.83	1180000	0.00907692	0.907692
5978.13	3250000	0.025	2.5
5979.47	1110000	0.00853846	0.853846
5980.49	1390000	0.0106923	1.06923
5981.07	0	0	0
5981.84	2170000	0.0166923	1.66923
5983.15	3230000	0.0248462	2.48462
5984.07	0	0	0
5985.49	1810000	0.0139231	1.39231
5986.07	0	0	0
5986.8	1160000	0.00892308	0.892308
5988.15	2100000	0.0161538	1.61538
5989.07	0	0	0
5990.07	0	0	0
5991.07	0	0	0
5992.07	0	0	0
5993.07	0	0	0
5994.07	0	0	0
5995.15	2210000	0.017	1.7
5996.07	0	0	0
5997.07	0	0	0
5998.16	1840000	0.0141538	1.41538
5999.07	0	0	0
6000.07	0	0	0
6001.07	0	0	0
6002.07	0	0	0
6003.13	1120000	0.00861538	0.861538
6004.07	0	0	0
6005.07	0	0	0
6006.07	0	0	0
6007.07	0	0	0
6008.07	0	0	0
6009.07	0	0	0
6010.07	0	0	0
6011.15	1370000	0.0105385	1.05385
6012.07	0	0	0
6013.07	0	0	0
6014.07	0	0	0
6015.07	0	0	0
6016.07	0	0	0
6017.07	0	0	0
6018.3	1750000	0.0134615	1.34615
6019.01	1730000	0.0133077	1.33077
6020.08	0	0	0
6020.66	1350000	0.0103846	1.03846
6022.08	0	0	0
6023.16	1320000	0.0101538	1.01538
6024.08	0	0	0
6025.08	0	0	0
6026.08	0	0	0
6027.08	0	0	0
6028.08	0	0	0
6029.15	1040000	0.008	0.8
6030.16	151000	0.00116154	0.116154
6031.08	0	0	0
6032.08	0	0	0
6033.08	0	0	0
6034.08	0	0	0
6035.15	1280000	0.00984615	0.984615
6036.08	0	0	0
6037.08	0	0	0
6038.08	0	0	0
6039.08	0	0	0
6040.16	237000	0.00182308	0.182308
6041.18	49400	0.00038	0.038
6042.16	36200	0.000278462	0.0278462
6043.16	202000	0.00155385	0.155385
6044.08	0	0	0
6045.08	0	0	0
6046.08	0	0	0
6047.16	1340000	0.0103077	1.03077
6048.08	0	0	0
6049.08	0	0	0
6050.08	0	0	0
6051.08	0	0	0
6052.08	0	0	0
6053.08	0	0	0
6054.08	0	0	0
6055.08	0	0	0
6056.08	0	0	0
6057.08	0	0	0
6058.08	0	0	0
6059.08	0	0	0
6060.08	0	0	0
6061.08	0	0	0
6062.15	352000	0.00270769	0.270769
6063.15	662000	0.00509231	0.509231
6064.08	0	0	0
6065.08	0	0	0
6066.08	0	0	0
6067.09	0	0	0
6068.17	1090000	0.00838462	0.838462
6069.09	0	0	0
6070.09	0	0	0
6071.09	0	0	0
6072.09	0	0	0
6073.09	0	0	0
6074.09	0	0	0
6075.09	0	0	0
6076.09	0	0	0
6077.09	0	0	0
6078.18	1110000	0.00853846	0.853846
6079.09	0	0	0
6080.09	0	0	0
6081.09	0	0	0
6082.09	0	0	0
6083.09	0	0	0
6084.17	1120000	0.00861538	0.861538
6085.09	0	0	0
6086.09	0	0	0
6087.09	0	0	0
6088.09	0	0	0
6089.09	0	0	0
6090.09	0	0	0
6091.09	0	0	0
6092.09	0	0	0
6093.09	0	0	0
6094.16	108000	0.000830769	0.0830769
6095.16	109000	0.000838462	0.0838462
6096.09	0	0	0
6097.09	0	0	0
6098.09	0	0	0
6099.09	0	0	0
6100.09	0	0	0
6101.09	0	0	0
6102.09	0	0	0
6103.09	0	0	0
6104.09	0	0	0
6105.09	0	0	0
6106.09	0	0	0
6107.09	0	0	0
6108.18	708000	0.00544615	0.544615
6109.17	474000	0.00364615	0.364615
6110.09	0	0	0
6111.09	0	0	0
6112.09	0	0	0
6113.09	0	0	0
6114.09	0	0	0
6115.09	0	0	0
6116.09	0	0	0
6117.09	0	0	0
6118.18	803000	0.00617692	0.617692
6119.18	279000	0.00214615	0.214615
6120.09	0	0	0
6121.09	0	0	0
6122.09	0	0	0
6123.09	0	0	0
6124.1	0	0	0
6125.1	0	0	0
6126.1	0	0	0
6127.1	0	0	0
6128.1	0	0	0
6129.04	1940000	0.0149231	1.49231
6130.35	3820000	0.0293846	2.93846
6131.17	24600000	0.189231	18.9231
6132.1	0	0	0
6133.1	0	0	0
6134.1	0	0	0
6135.1	0	0	0
6136.1	0	0	0
6137.1	0	0	0
6138.1	0	0	0
6139.1	0	0	0
6140.1	0	0	0
6141.1	0	0	0
6142.1	0	0	0
6143.1	0	0	0
6144.1	0	0	0
6145.1	0	0	0
6146.1	0	0	0
6147.18	5720000	0.044	4.4
6148.1	0	0	0
6149.17	4210000	0.0323846	3.23846
6150.39	1320000	0.0101538	1.01538
6151.1	0	0	0
6152.1	0	0	0
6153.1	0	0	0
6154.17	1660000	0.0127692	1.27692
6155.1	0	0	0
6156.1	0	0	0
6157.1	0	0	0
6158.1	0	0	0
6159.1	0	0	0
6160.1	0	0	0
6161.08	570000	0.00438462	0.438462
6162.06	955000	0.00734615	0.734615
6163.32	2040000	0.0156923	1.56923
6164.17	3020000	0.0232308	2.32308
6165.1	0	0	0
6166.1	0	0	0
6167.1	0	0	0
6168.18	1990000	0.0153077	1.53077
6169.1	0	0	0
6170.1	0	0	0
6171.1	0	0	0
6172.1	0	0	0
6173.1	0	0	0
6174.19	1160000	0.00892308	0.892308
6175.1	0	0	0
6176.1	0	0	0
6177.1	0	0	0
6178.1	0	0	0
6179.1	0	0	0
6180.18	2970000	0.0228462	2.28462
6181.1	0	0	0
6182.1	0	0	0
6183.24	1210000	0.00930769	0.930769
6184.11	0	0	0
6185.11	0	0	0
6186.11	0	0	0
6187.11	0	0	0
6188.18	1460000	0.0112308	1.12308
6189.11	0	0	0
6190.11	0	0	0
6191.11	0	0	0
6192.11	0	0	0
6193.19	1520000	0.0116923	1.16923
6194.11	0	0	0
6195.11	0	0	0
6196.11	0	0	0
6197.11	0	0	0
6198.2	1770000	0.0136154	1.36154
6199.11	0	0	0
6200.11	0	0	0
6201.11	0	0	0
6202.11	0	0	0
6203.11	0	0	0
6204.2	1030000	0.00792308	0.792308
6205.11	0	0	0
6206.11	0	0	0
6207.11	0	0	0
6208.11	0	0	0
6209.11	0	0	0
6210.11	0	0	0
6211.17	1990000	0.0153077	1.53077
6212.11	0	0	0
6213.11	0	0	0
6214.4	578000	0.00444615	0.444615
6215.11	0	0	0
6216.19	164000	0.00126154	0.126154
6217.12	1260000	0.00969231	0.969231
6218.18	24200	0.000186154	0.0186154
6219.11	0	0	0
6220.11	0	0	0
6221.11	0	0	0
6222.2	453000	0.00348462	0.348462
6223.19	657000	0.00505385	0.505385
6224.11	0	0	0
6225.11	0	0	0
6226.11	0	0	0
6227.11	0	0	0
6228.18	1180000	0.00907692	0.907692
6229.11	0	0	0
6230.11	0	0	0
6231.11	0	0	0
6232.11	0	0	0
6233.19	1240000	0.00953846	0.953846
6234.11	0	0	0
6235.11	0	0	0
6236.11	0	0	0
6237.11	0	0	0
6238.11	0	0	0
6239.11	0	0	0
6240.11	0	0	0
6241.12	0	0	0
6242.12	0	0	0
6243.19	1310000	0.0100769	1.00769
6244.12	0	0	0
6245.12	0	0	0
6246.12	0	0	0
6247.12	0	0	0
6248.12	0	0	0
6249.12	0	0	0
6250.12	0	0	0
6251.2	1050000	0.00807692	0.807692
6252.2	21600	0.000166154	0.0166154
6253.12	0	0	0
6254.12	0	0	0
6255.12	0	0	0
6256.12	0	0	0
6257.12	0	0	0
6258.12	0	0	0
6259.12	0	0	0
6260.12	0	0	0
6261.12	0	0	0
6262.2	1230000	0.00946154	0.946154
6263.12	0	0	0
6264.12	0	0	0
6265.12	0	0	0
6266.12	0	0	0
6267.12	0	0	0
6268.12	0	0	0
6269.12	0	0	0
6270.12	0	0	0
6271.12	0	0	0
6272.12	0	0	0
6273.18	1690000	0.013	1.3
6274.12	0	0	0
6275.12	0	0	0
6276.12	0	0	0
6277.12	0	0	0
6278.19	337000	0.00259231	0.259231
6279.19	98200	0.000755385	0.0755385
6280.2	1110000	0.00853846	0.853846
6281.12	0	0	0
6282.12	0	0	0
6283.12	0	0	0
6284.12	0	0	0
6285.12	0	0	0
6286.12	0	0	0
6287.12	0	0	0
6288.21	856000	0.00658462	0.658462
6289.22	174000	0.00133846	0.133846
6290.12	0	0	0
6291.12	0	0	0
6292.12	0	0	0
6293.12	0	0	0
6294.12	0	0	0
6295.2	2790000	0.0214615	2.14615
6296.13	0	0	0
6297.13	0	0	0
6298.13	0	0	0
6299.13	0	0	0
6300.13	0	0	0
6301.13	0	0	0
6302.13	0	0	0
6303.13	0	0	0
6304.2	1250000	0.00961538	0.961538
6305.13	0	0	0
6306.13	0	0	0
6307.13	0	0	0
6308.13	0	0	0
6309.13	0	0	0
6310.13	0	0	0
6311.13	0	0	0
6312.2	3180000	0.0244615	2.44615
6313.13	0	0	0
6314.13	0	0	0
6315.13	0	0	0
6316.13	0	0	0
6317.13	0	0	0
6318.13	0	0	0
6319.19	1350000	0.0103846	1.03846
6320.13	0	0	0
6321.13	0	0	0
6322.13	0	0	0
6323.13	0	0	0
6324.13	0	0	0
6325.13	0	0	0
6326.13	0	0	0
6327.13	0	0	0
6328.13	0	0	0
6329.22	1480000	0.0113846	1.13846
6330.13	0	0	0
6331.13	0	0	0
6332.13	0	0	0
6333.13	0	0	0
6334.13	0	0	0
6335.19	587000	0.00451538	0.451538
6336.19	642000	0.00493846	0.493846
6337.13	0	0	0
6338.13	0	0	0
6339.13	0	0	0
6340.13	0	0	0
6341.13	0	0	0
6342.23	2380000	0.0183077	1.83077
6343.13	0	0	0
6344.13	0	0	0
6345.13	0	0	0
6346.13	0	0	0
6347.14	0	0	0
6348.14	0	0	0
6349.22	426000	0.00327692	0.327692
6350.21	578000	0.00444615	0.444615
6351.14	0	0	0
6352.14	0	0	0
6353.14	0	0	0
6354.14	0	0	0
6355.14	0	0	0
6356.14	0	0	0
6357.22	1270000	0.00976923	0.976923
6358.22	206000	0.00158462	0.158462
6359.14	0	0	0
6360.14	0	0	0
6361.14	0	0	0
6362.14	0	0	0
6363.14	0	0	0
6364.21	141000	0.00108462	0.108462
6365.22	313000	0.00240769	0.240769
6366.2	178000	0.00136923	0.136923
6367.21	104000	0.0008	0.08
6368.14	0	0	0
6369.19	42800	0.000329231	0.0329231
6370.2	469000	0.00360769	0.360769
6371.14	0	0	0
6372.14	0	0	0
6373.14	0	0	0
6374.23	1640000	0.0126154	1.26154
6375.14	0	0	0
6376.14	0	0	0
6377.14	0	0	0
6378.14	0	0	0
6379.14	0	0	0
6380.14	0	0	0
6381.18	15100	0.000116154	0.0116154
6382.21	465000	0.00357692	0.357692
6383.2	62600	0.000481538	0.0481538
6384.14	0	0	0
6385.14	0	0	0
6386.14	0	0	0
6387.14	0	0	0
6388.14	0	0	0
6389.14	0	0	0
6390.24	1200000	0.00923077	0.923077
6391.14	0	0	0
6392.14	0	0	0
6393.14	0	0	0
6394.2	76300	0.000586923	0.0586923
6395.2	213000	0.00163846	0.163846
6396.14	39800	0.000306154	0.0306154
6397.14	0	0	0
6398.17	47500	0.000365385	0.0365385
6399.14	0	0	0
6400.14	0	0	0
6401.15	0	0	0
6402.15	0	0	0
6403.15	0	0	0
6404.15	0	0	0
6405.15	0	0	0
6406.22	103000	0.000792308	0.0792308
6407.21	692000	0.00532308	0.532308
6408.15	0	0	0
6409.15	0	0	0
6410.15	0	0	0
6411.15	0	0	0
6412.15	0	0	0
6413.15	0	0	0
6414.15	0	0	0
6415.15	0	0	0
6416.15	0	0	0
6417.15	0	0	0
6418.15	0	0	0
6419.15	0	0	0
6420.15	0	0	0
6421.15	0	0	0
6422.15	0	0	0
6423.15	0	0	0
6424.15	0	0	0
6425.15	0	0	0
6426.15	0	0	0
6427.15	0	0	0
6428.15	0	0	0
6429.15	0	0	0
6430.15	0	0	0
6431.15	0	0	0
6432.21	1480000	0.0113846	1.13846
6433.15	0	0	0
6434.15	0	0	0
6435.15	0	0	0
6436.15	0	0	0
6437.15	0	0	0
6438.23	1040000	0.008	0.8
6439.15	0	0	0
6440.23	18800	0.000144615	0.0144615
6441.15	0	0	0
6442.15	0	0	0
6443.15	0	0	0
6444.15	0	0	0
6445.15	0	0	0
6446.15	0	0	0
6447.15	0	0	0
6448.15	0	0	0
6449.15	0	0	0
6450.15	0	0	0
6451.15	0	0	0
6452.15	0	0	0
6453.15	0	0	0
6454.15	0	0	0
6455.15	0	0	0
6456.15	0	0	0
6457.15	0	0	0
6458.15	0	0	0
6459.19	6430000	0.0494615	4.94615
6460.37	7500000	0.0576923	5.76923
6461.2	5760000	0.0443077	4.43077
6462.15	0	0	0
6463.16	0	0	0
6464.16	0	0	0
6465.16	0	0	0
6466.16	0	0	0
6467.16	0	0	0
6468.16	0	0	0
6469.2	46800	0.00036	0.036
6470.21	783000	0.00602308	0.602308
6471.15	11900	9.15385e-05	0.00915385
6472.16	0	0	0
6473.16	0	0	0
6474.16	0	0	0
6475.16	0	0	0
6476.35	2760000	0.0212308	2.12308
6477.14	3940000	0.0303077	3.03077
6478.38	2610000	0.0200769	2.00769
6479.16	0	0	0
6480.16	0	0	0
6481.16	0	0	0
6482.23	296000	0.00227692	0.227692
6483.22	964000	0.00741538	0.741538
6484.16	0	0	0
6485.16	0	0	0
6486.16	0	0	0
6487.16	0	0	0
6488.16	0	0	0
6489.25	107000	0.000823077	0.0823077
6490.26	1410000	0.0108462	1.08462
6491.16	0	0	0
6492.16	0	0	0
6493.16	0	0	0
6494.26	2910000	0.0223846	2.23846
6495.16	0	0	0
6496.5	89800	0.000690769	0.0690769
6497.16	0	0	0
6498.16	0	0	0
6499.2	51500	0.000396154	0.0396154
6500.21	1240000	0.00953846	0.953846
6501.16	0	0	0
6502.16	0	0	0
6503.16	0	0	0
6504.16	0	0	0
6505.4	600000	0.00461538	0.461538
6506.16	0	0	0
6507.35	962000	0.0074	0.74
6508.16	0	0	0
6509.16	0	0	0
6510.24	690000	0.00530769	0.530769
6511.23	1090000	0.00838462	0.838462
6512.16	0	0	0
6513.16	0	0	0
6514.16	0	0	0
6515.16	0	0	0
6516.26	698000	0.00536923	0.536923
6517.26	663000	0.0051	0.51
6518.17	0	0	0
6519.17	0	0	0
6520.17	0	0	0
6521.17	0	0	0
6522.26	401000	0.00308462	0.308462
6523.24	354000	0.00272308	0.272308
6524.17	0	0	0
6525.17	0	0	0
6526.17	0	0	0
6527.27	1580000	0.0121538	1.21538
6528.17	0	0	0
6529.17	0	0	0
6530.17	0	0	0
6531.17	0	0	0
6532.17	0	0	0
6533.17	0	0	0
6534.17	0	0	0
6535.17	0	0	0
6536.17	0	0	0
6537.17	0	0	0
6538.17	0	0	0
6539.24	1390000	0.0106923	1.06923
6540.23	223000	0.00171538	0.171538
6541.17	0	0	0
6542.17	0	0	0
6543.17	0	0	0
6544.17	0	0	0
6545.17	0	0	0
6546.17	0	0	0
6547.17	0	0	0
6548.17	0	0	0
6549.16	503000	0.00386923	0.386923
6550.15	355000	0.00273077	0.273077
6551.2	19500	0.00015	0.015
6552.13	24700	0.00019	0.019
6553.2	130000	0.001	0.1
6554.17	0	0	0
6555.17	0	0	0
6556.17	0	0	0
6557.17	0	0	0
6558.24	1640000	0.0126154	1.26154
6559.17	0	0	0
6560.17	0	0	0
6561.17	0	0	0
6562.17	0	0	0
6563.17	0	0	0
6564.17	0	0	0
6565.17	0	0	0
6566.17	0	0	0
6567.17	0	0	0
6568.17	0	0	0
6569.18	0	0	0
6570.25	167000	0.00128462	0.128462
6571.25	1020000	0.00784615	0.784615
6572.18	0	0	0
6573.18	0	0	0
6574.18	0	0	0
6575.18	0	0	0
6576.18	0	0	0
6577.18	0	0	0
6578.25	1210000	0.00930769	0.930769
6579.18	0	0	0
6580.18	0	0	0
6581.18	0	0	0
6582.18	0	0	0
6583.18	0	0	0
6584.18	0	0	0
6585.18	0	0	0
6586.18	0	0	0
6587.18	0	0	0
6588.11	118000	0.000907692	0.0907692
6589.11	303000	0.00233077	0.233077
6590.1	557000	0.00428462	0.428462
6591.18	0	0	0
6592.18	0	0	0
6593.18	0	0	0
6594.27	1430000	0.011	1.1
6595.18	0	0	0
6596.18	0	0	0
6597.18	0	0	0
6598.18	0	0	0
6599.18	0	0	0
6600.18	0	0	0
6601.25	2700000	0.0207692	2.07692
6602.18	0	0	0
6603.18	0	0	0
6604.18	0	0	0
6605.18	0	0	0
6606.18	0	0	0
6607.18	0	0	0
6608.18	0	0	0
6609.18	0	0	0
6610.18	0	0	0
6611.18	0	0	0
6612.18	0	0	0
6613.18	0	0	0
6614.18	0	0	0
6615.18	0	0	0
6616.27	882000	0.00678462	0.678462
6617.28	515000	0.00396154	0.396154
6618.18	0	0	0
6619.25	2210000	0.017	1.7
6620.18	0	0	0
6621.18	0	0	0
6622.18	0	0	0
6623.19	0	0	0
6624.19	0	0	0
6625.19	0	0	0
6626.19	0	0	0
6627.19	0	0	0
6628.19	0	0	0
6629.23	51900	0.000399231	0.0399231
6630.2	443000	0.00340769	0.340769
6631.22	351000	0.0027	0.27
6632.19	12900	9.92308e-05	0.00992308
6633.19	0	0	0
6634.19	0	0	0
6635.19	0	0	0
6636.26	1230000	0.00946154	0.946154
6637.26	401000	0.00308462	0.308462
6638.19	0	0	0
6639.19	0	0	0
6640.19	0	0	0
6641.19	0	0	0
6642.19	0	0	0
6643.19	0	0	0
6644.19	0	0	0
6645.19	0	0	0
6646.27	1330000	0.0102308	1.02308
6647.27	718000	0.00552308	0.552308
6648.19	0	0	0
6649.19	0	0	0
6650.19	0	0	0
6651.19	0	0	0
6652.29	1420000	0.0109231	1.09231
6653.19	0	0	0
6654.19	0	0	0
6655.19	0	0	0
6656.19	0	0	0
6657.19	0	0	0
6658.19	0	0	0
6659.19	0	0	0
6660.19	0	0	0
6661.19	0	0	0
6662.28	538000	0.00413846	0.413846
6663.32	250000	0.00192308	0.192308
6664.19	0	0	0
6665.19	0	0	0
6666.19	0	0	0
6667.25	130000	0.001	0.1
6668.25	1120000	0.00861538	0.861538
6669.19	0	0	0
6670.19	0	0	0
6671.19	0	0	0
6672.19	0	0	0
6673.19	0	0	0
6674.19	0	0	0
6675.27	424000	0.00326154	0.326154
6676.27	279000	0.00214615	0.214615
6677.19	0	0	0
6678.19	0	0	0
6679.19	0	0	0
6680.19	0	0	0
6681.29	45400	0.000349231	0.0349231
6682.28	1150000	0.00884615	0.884615
6683.27	149000	0.00114615	0.114615
6684.19	0	0	0
6685.19	0	0	0
6686.2	0	0	0
6687.2	0	0	0
6688.2	0	0	0
6689.28	399000	0.00306923	0.306923
6690.29	603000	0.00463846	0.463846
6691.2	0	0	0
6692.2	0	0	0
6693.2	0	0	0
6694.2	0	0	0
6695.2	0	0	0
6696.2	0	0	0
6697.28	1250000	0.00961538	0.961538
6698.2	0	0	0
6699.2	0	0	0
6700.2	0	0	0
6701.2	0	0	0
6702.2	0	0	0
6703.2	0	0	0
6704.2	0	0	0
6705.2	0	0	0
6706.2	0	0	0
6707.2	0	0	0
6708.26	40800	0.000313846	0.0313846
6709.26	718000	0.00552308	0.552308
6710.26	59700	0.000459231	0.0459231
6711.2	0	0	0
6712.2	0	0	0
6713.2	0	0	0
6714.2	0	0	0
6715.2	0	0	0
6716.2	0	0	0
6717.2	0	0	0
6718.2	0	0	0
6719.2	0	0	0
6720.2	0	0	0
6721.2	0	0	0
6722.29	393000	0.00302308	0.302308
6723.29	180000	0.00138462	0.138462
6724.2	0	0	0
6725.2	0	0	0
6726.2	0	0	0
6727.2	0	0	0
6728.2	0	0	0
6729.2	0	0	0
6730.2	0	0	0
6731.2	0	0	0
6732.3	1060000	0.00815385	0.815385
6733.32	69100	0.000531538	0.0531538
6734.2	0	0	0
6735.2	0	0	0
6736.2	0	0	0
6737.2	0	0	0
6738.2	0	0	0
6739.2	0	0	0
6740.21	0	0	0
6741.69	495000	0.00380769	0.380769
6742.05	926000	0.00712308	0.712308
6743.29	858000	0.0066	0.66
6744.21	0	0	0
6745.21	0	0	0
6746.21	0	0	0
6747.21	0	0	0
6748.21	0	0	0
6749.21	0	0	0
6750.21	0	0	0
6751.21	0	0	0
6752.21	0	0	0
6753.21	0	0	0
6754.21	0	0	0
6755.21	0	0	0
6756.21	0	0	0
6757.21	0	0	0
6758.21	0	0	0
6759.21	0	0	0
6760.21	0	0	0
6761.21	0	0	0
6762.21	0	0	0
6763.21	0	0	0
6764.21	0	0	0
6765.21	0	0	0
6766.25	18800	0.000144615	0.0144615
6767.28	1080000	0.00830769	0.830769
6768.21	0	0	0
6769.21	0	0	0
6770.21	0	0	0
6771.21	0	0	0
6772.21	0	0	0
6773.21	0	0	0
6774.21	0	0	0
6775.21	0	0	0
6776.21	0	0	0
6777.21	0	0	0
6778.21	0	0	0
6779.31	106000	0.000815385	0.0815385
6780.26	244000	0.00187692	0.187692
6781.27	430000	0.00330769	0.330769
6782.25	167000	0.00128462	0.128462
6783.21	0	0	0
6784.21	0	0	0
6785.21	0	0	0
6786.21	0	0	0
6787.21	0	0	0
6788.46	1770000	0.0136154	1.36154
6789.15	1740000	0.0133846	1.33846
6789.77	1120000	0.00861538	0.861538
6791.21	0	0	0
6792.22	0	0	0
6793.22	0	0	0
6794.22	0	0	0
6795.22	0	0	0
6796.22	0	0	0
6797.22	0	0	0
6798.22	0	0	0
6799.22	0	0	0
6800.22	0	0	0
6801.22	0	0	0
6802.22	0	0	0
6803.22	0	0	0
6804.27	4320000	0.0332308	3.32308
6805.43	3250000	0.025	2.5
6806.29	2960000	0.0227692	2.27692
6807.22	0	0	0
6808.22	0	0	0
6809.22	0	0	0
6810.22	0	0	0
6811.22	0	0	0
6812.22	0	0	0
6813.22	0	0	0
6814.22	0	0	0
6815.22	0	0	0
6816.22	0	0	0
6817.22	0	0	0
6818.31	1200000	0.00923077	0.923077
6819.22	0	0	0
6820.22	0	0	0
6821.22	0	0	0
6822.22	0	0	0
6823.31	3930000	0.0302308	3.02308
6824.22	0	0	0
6825.22	0	0	0
6826.22	0	0	0
6827.22	0	0	0
6828.22	0	0	0
6829.22	0	0	0
6830.22	0	0	0
6831.22	0	0	0
6832.22	0	0	0
6833.22	0	0	0
6834.22	0	0	0
6835.22	0	0	0
6836.22	0	0	0
6837.3	2100000	0.0161538	1.61538
6838.47	931000	0.00716154	0.716154
6839.22	0	0	0
6840.22	0	0	0
6841.22	0	0	0
6842.22	0	0	0
6843.22	0	0	0
6844.22	0	0	0
6845.3	195000	0.0015	0.15
6846.3	1200000	0.00923077	0.923077
6847.23	0	0	0
6848.23	0	0	0
6849.23	0	0	0
6850.23	0	0	0
6851.23	0	0	0
6852.23	0	0	0
6853.23	0	0	0
6854.32	1610000	0.0123846	1.23846
6855.23	0	0	0
6856.23	0	0	0
6857.23	0	0	0
6858.33	1130000	0.00869231	0.869231
6859.23	0	0	0
6860.23	0	0	0
6861.23	0	0	0
6862.23	0	0	0
6863.23	0	0	0
6864.23	0	0	0
6865.23	0	0	0
6866.31	118000	0.000907692	0.0907692
6867.3	577000	0.00443846	0.443846
6868.32	275000	0.00211538	0.211538
6869.23	0	0	0
6870.23	0	0	0
6871.23	0	0	0
6872.23	0	0	0
6873.33	1250000	0.00961538	0.961538
6874.23	0	0	0
6875.23	0	0	0
6876.23	0	0	0
6877.23	0	0	0
6878.23	0	0	0
6879.23	0	0	0
6880.23	0	0	0
6881.23	0	0	0
6882.23	0	0	0
6883.23	0	0	0
6884.32	1380000	0.0106154	1.06154
6885.32	227000	0.00174615	0.174615
6886.23	0	0	0
6887.23	0	0	0
6888.23	0	0	0
6889.23	0	0	0
6890.34	1290000	0.00992308	0.992308
6891.23	0	0	0
6892.23	0	0	0
6893.23	0	0	0
6894.31	1020000	0.00784615	0.784615
6895.23	0	0	0
6896.23	0	0	0
6897.23	0	0	0
6898.23	0	0	0
6899.23	0	0	0
6900.23	0	0	0
6901.23	0	0	0
6902.32	1190000	0.00915385	0.915385
6903.23	0	0	0
6904.23	0	0	0
6905.23	0	0	0
6906.23	0	0	0
6907.31	2620000	0.0201538	2.01538
6908.24	0	0	0
6909.24	0	0	0
6910.24	0	0	0
6911.24	0	0	0
6912.24	0	0	0
6913.24	0	0	0
6914.24	0	0	0
6915.24	0	0	0
6916.24	0	0	0
6917.24	0	0	0
6918.29	1140000	0.00876923	0.876923
6919.24	0	0	0
6920.24	0	0	0
6921.24	0	0	0
6922.24	0	0	0
6923.31	3180000	0.0244615	2.44615
6924.24	0	0	0
6925.24	0	0	0
6926.24	0	0	0
6927.24	0	0	0
6928.24	0	0	0
6929.24	0	0	0
6930.32	1260000	0.00969231	0.969231
6931.31	25600	0.000196923	0.0196923
6932.24	0	0	0
6933.24	0	0	0
6934.24	0	0	0
6935.24	0	0	0
6936.24	0	0	0
6937.24	0	0	0
6938.24	0	0	0
6939.24	0	0	0
6940.24	0	0	0
6941.24	0	0	0
6942.32	1840000	0.0141538	1.41538
6943.24	0	0	0
6944.24	0	0	0
6945.24	0	0	0
6946.24	0	0	0
6947.21	61100	0.00047	0.047
6948.27	819000	0.0063	0.63
6949.24	0	0	0
6950.24	0	0	0
6951.24	0	0	0
6952.24	0	0	0
6953.33	2230000	0.0171538	1.71538
6954.24	0	0	0
6955.24	0	0	0
6956.24	0	0	0
6957.24	0	0	0
6958.24	0	0	0
6959.24	0	0	0
6960.24	0	0	0
6961.24	0	0	0
6962.25	0	0	0
6963.3	1760000	0.0135385	1.35385
6964.25	0	0	0
6965.25	0	0	0
6966.25	0	0	0
6967.25	0	0	0
6968.25	0	0	0
6969.25	0	0	0
6970.25	0	0	0
6971.33	1480000	0.0113846	1.13846
6972.32	120000	0.000923077	0.0923077
6973.25	0	0	0
6974.25	0	0	0
6975.25	0	0	0
6976.25	0	0	0
6977.25	0	0	0
6978.25	0	0	0
6979.25	0	0	0
6980.25	0	0	0
6981.25	0	0	0
6982.25	0	0	0
6983.25	0	0	0
6984.25	0	0	0
6985.31	1550000	0.0119231	1.19231
6986.25	0	0	0
6987.25	0	0	0
6988.25	0	0	0
6989.25	0	0	0
6990.29	17000	0.000130769	0.0130769
6991.32	256000	0.00196923	0.196923
6992.32	760000	0.00584615	0.584615
6993.25	0	0	0
6994.25	0	0	0
6995.25	0	0	0
6996.25	0	0	0
6997.25	0	0	0
6998.25	0	0	0
6999.25	0	0	0
7000.25	0	0	0
[truncated: 42,995 more rows]

## Sheet: MS Free NS5-B M1
4195.32	1029000	0.0633402	6.33402
4540.4	954900	0.0548986	5.48986
5198.61	682200	0.0238323	2.38323
5260.58	482900	0.00112782	0.112782
6827.99	566200	0.0106175	1.06175
6829.22	529800	0.00647072	0.647072
6830.11	9251000	1	100
6846.17	1759000	0.146503	14.6503
6847.11	5967000	0.625883	62.5883
6861.14	1323000	0.096833	9.6833
6863.1	2013000	0.175439	17.5439
6864.25	1188000	0.0814536	8.14536
6865.15	916100	0.0504785	5.04785
6866.05	503200	0.00344042	0.344042
6876.11	482600	0.00109364	0.109364
6878.12	1267000	0.0904534	9.04534
6880.14	2211000	0.197995	19.7995
6882.12	1161000	0.0783778	7.83778
6884.02	1290000	0.0930736	9.30736
6887.2	505200	0.00366826	0.366826
6889.12	699000	0.0257462	2.57462
6890.95	1071000	0.0681249	6.81249
6892.1	2054000	0.180109	18.0109
6893.02	1849000	0.156756	15.6756
6895.12	2022000	0.176464	17.6464
6898.16	1469000	0.113465	11.3465
6901.08	574700	0.0115858	1.15858
6904.2	511700	0.00440875	0.440875
6906.04	744400	0.0309182	3.09182
6909.1	2813000	0.266576	26.6576
6910.94	806300	0.0379699	3.79699
6912.15	1714000	0.141376	14.1376
6916.11	858100	0.043871	4.3871
6919.12	572500	0.0113352	1.13352
6922.18	671000	0.0225564	2.25564
6923	877900	0.0461267	4.61267
6926.13	1744000	0.144794	14.4794
6927	759000	0.0325815	3.25815
6930.13	1467000	0.113238	11.3238
6934.01	628300	0.017692	1.7692
6938.02	707000	0.0266576	2.66576
6941.07	1344000	0.0992253	9.92253
6944.15	1393000	0.104807	10.4807
6944.94	968500	0.0564479	5.64479
6948.1	1095000	0.070859	7.0859
6952.12	821500	0.0397015	3.97015
6953.97	2676000	0.250968	25.0968
6955.99	1308000	0.0951242	9.51242
6958.04	1608000	0.129301	12.9301
6962.17	892600	0.0478013	4.78013
6963	772300	0.0340966	3.40966
6967.04	685100	0.0241627	2.41627
6968.17	548000	0.00854409	0.854409
6970.99	1576000	0.125655	12.5655
6973.12	794500	0.0366257	3.66257
6975.01	1180000	0.0805423	8.05423
6978.13	773000	0.0341763	3.41763
6981.97	582000	0.0124174	1.24174
6984.14	784000	0.0354295	3.54295
6987	1068000	0.0677831	6.77831
6989.18	548100	0.00855548	0.855548
6991.04	812500	0.0386762	3.86762
6994.05	724900	0.0286967	2.86967
6999	758600	0.0325359	3.25359
7003.12	641200	0.0191615	1.91615
7004.98	1146000	0.0766689	7.66689
7009.01	485500	0.00142401	0.142401
7010.03	563900	0.0103554	1.03554
7014.08	735800	0.0299385	2.99385
7017.97	1307000	0.0950103	9.50103
7020.14	564200	0.0103896	1.03896
7023	970200	0.0566416	5.66416
7028.02	775400	0.0344498	3.44498
7030.91	516900	0.00500114	0.500114
7032.12	669100	0.0223399	2.23399
7036	824800	0.0400775	4.00775
7037.98	475300	0.000262019	0.0262019
7041.16	696300	0.0254386	2.54386
7043	702800	0.0261791	2.61791
7046.16	582700	0.0124972	1.24972
7047.89	572000	0.0112782	1.12782
7049.13	654700	0.0206995	2.06995
7053.02	822300	0.0397927	3.97927
7056.97	488400	0.00175439	0.175439
7061.04	651000	0.020278	2.0278
7065	559300	0.0098314	0.98314
7071.02	645900	0.019697	1.9697
7075.15	661200	0.02144	2.144
7076.9	570300	0.0110845	1.10845
7080.98	522600	0.00565049	0.565049
7084.04	636100	0.0185805	1.85805
7089	606000	0.0151515	1.51515
7092.14	517000	0.00501253	0.501253
7097.02	527400	0.00619731	0.619731
7102.01	623900	0.0171907	1.71907
7106.07	486100	0.00149237	0.149237
7113.06	629100	0.0177831	1.77831
7125.99	476000	0.000341763	0.0341763
7137.03	617100	0.016416	1.6416
7144.01	546500	0.00837321	0.837321
7151.02	555600	0.00940989	0.940989
7155.12	477400	0.000501253	0.0501253
7164.08	593500	0.0137275	1.37275
7169.19	484600	0.00132149	0.132149
7184.06	473000	0	0
Min	473000
Max	9251000
Max-Min	8778000

## Sheet: MS Free NS5-B WT
Free RNA WT
4000.99	0	0	0
4001.99	0	0	0
4002.99	0	0	0
4003.99	0	0	0
4004.99	0	0	0
4005.99	0	0	0
4007	0	0	0
4008	0	0	0
4009	0	0	0
4010	0	0	0
4011	0	0	0
4012	0	0	0
4013	0	0	0
4014	0	0	0
4015	0	0	0
4015.55	3864	0.000192334	0.0192334
4017	0	0	0
4018	0	0	0
4019	0	0	0
4020	0	0	0
4021	0	0	0
4022	0	0	0
4023	0	0	0
4024	0	0	0
4025	0	0	0
4026	0	0	0
4027.01	0	0	0
4028.01	0	0	0
4029.01	0	0	0
4030.01	0	0	0
4031.01	0	0	0
4032.01	0	0	0
4033.01	0	0	0
4034.01	0	0	0
4035.01	0	0	0
4036.01	0	0	0
4037.01	0	0	0
4038.01	0	0	0
4039.01	0	0	0
4040.01	0	0	0
4041.01	0	0	0
4042.01	0	0	0
4043.01	0	0	0
4044.01	0	0	0
4045.01	0	0	0
4046.01	0	0	0
4047.02	0	0	0
4048.02	0	0	0
4049.02	0	0	0
4050.02	0	0	0
4051.02	0	0	0
4052.02	0	0	0
4053.02	0	0	0
4054.02	0	0	0
4055.02	0	0	0
4056.02	0	0	0
4057.02	0	0	0
4058.02	0	0	0
4059.02	0	0	0
4060.02	0	0	0
4061.02	0	0	0
4062.02	0	0	0
4063.02	0	0	0
4064.02	0	0	0
4065.02	0	0	0
4066.02	0	0	0
4067.03	0	0	0
4068.03	0	0	0
4069.03	0	0	0
4070.03	0	0	0
4071.03	0	0	0
4072.03	0	0	0
4073.03	0	0	0
4074.03	0	0	0
4075.03	0	0	0
4076.03	0	0	0
4077.03	0	0	0
4078.03	0	0	0
4079.03	0	0	0
4080.03	0	0	0
4081.03	0	0	0
4082.03	0	0	0
4083.03	0	0	0
4084.03	0	0	0
4085.03	0	0	0
4086.03	0	0	0
4087.03	0	0	0
4088.04	0	0	0
4089.04	0	0	0
4090.04	0	0	0
4091.04	0	0	0
4092.04	0	0	0
4093.04	0	0	0
4094.04	0	0	0
4095.04	0	0	0
4096.04	0	0	0
4097.04	0	0	0
4098.04	0	0	0
4099.04	0	0	0
4100.04	0	0	0
4101.04	0	0	0
4102.04	0	0	0
4103.04	0	0	0
4104.04	0	0	0
4105.04	0	0	0
4106.04	0	0	0
4107.04	0	0	0
4108.05	0	0	0
4109.05	0	0	0
4110.05	0	0	0
4111.05	0	0	0
4112.05	0	0	0
4113.05	0	0	0
4113.92	77340	0.00384968	0.384968
4115.05	0	0	0
4116.05	0	0	0
4117.05	0	0	0
4118.05	0	0	0
4119.05	0	0	0
4120.05	0	0	0
4121.05	0	0	0
4122.05	0	0	0
4123.05	0	0	0
4124.05	0	0	0
4125.05	0	0	0
4126.05	0	0	0
4127.06	0	0	0
4128.06	0	0	0
4129.06	0	0	0
4130.06	0	0	0
4131.06	0	0	0
4132.06	0	0	0
4133.06	0	0	0
4134.06	0	0	0
4135.06	0	0	0
4136.06	0	0	0
4137.06	0	0	0
4138.06	0	0	0
4139.06	0	0	0
4140.06	0	0	0
4141.06	0	0	0
4142.06	0	0	0
4143.06	0	0	0
4144.06	0	0	0
4145.06	0	0	0
4146.06	0	0	0
4147.06	0	0	0
4148.07	0	0	0
4149.07	0	0	0
4150.07	0	0	0
4151.07	0	0	0
4152.07	0	0	0
4153.07	0	0	0
4154.07	0	0	0
4155.07	0	0	0
4156.07	0	0	0
4157.07	0	0	0
4158.07	0	0	0
4159.07	0	0	0
4160.07	0	0	0
4161.07	0	0	0
4162.07	0	0	0
4163.07	0	0	0
4164.07	0	0	0
4165.07	0	0	0
4166.07	0	0	0
4167.08	0	0	0
4168.08	0	0	0
4169.08	0	0	0
4170.08	0	0	0
4171.08	0	0	0
4172.08	0	0	0
4173.08	0	0	0
4174.08	0	0	0
4175.08	0	0	0
4176.08	0	0	0
4177.08	0	0	0
4178.08	0	0	0
4179.08	0	0	0
4180.08	0	0	0
4181.08	0	0	0
4182.08	0	0	0
4183.08	0	0	0
4184.08	0	0	0
4185.08	0	0	0
4186.08	0	0	0
4187.09	0	0	0
4188.09	0	0	0
4189.09	0	0	0
4190.09	0	0	0
4191.09	0	0	0
4192.09	0	0	0
4193.09	0	0	0
4194.09	0	0	0
4195.09	0	0	0
4196.09	0	0	0
4197.09	0	0	0
4198.09	0	0	0
4199.09	0	0	0
4200.09	0	0	0
4201.09	0	0	0
4202.09	0	0	0
4203.09	0	0	0
4204.09	0	0	0
4205.09	0	0	0
4206.09	0	0	0
4207.59	49210	0.00244948	0.244948
4208.56	43360	0.00215829	0.215829
4209.1	0	0	0
4210.1	0	0	0
4211.1	0	0	0
4212.1	0	0	0
4213.1	0	0	0
4214.1	0	0	0
4215.1	0	0	0
4216.1	0	0	0
4217.1	0	0	0
4218.1	0	0	0
4219.1	0	0	0
4220.1	0	0	0
4221.1	0	0	0
4222.1	0	0	0
4223.1	0	0	0
4224.1	0	0	0
4225.1	0	0	0
4226.1	0	0	0
4227.1	0	0	0
4228.11	0	0	0
4229.11	0	0	0
4230.11	0	0	0
4231.56	187800	0.00934793	0.934793
4232.11	0	0	0
4233.11	0	0	0
4234.11	0	0	0
4235.11	0	0	0
4236.11	0	0	0
4237.11	0	0	0
4238.11	0	0	0
4239.11	0	0	0
4240.11	0	0	0
4241.11	0	0	0
4242.11	0	0	0
4243.11	0	0	0
4244.11	0	0	0
4245.11	0	0	0
4246.11	0	0	0
4247.12	0	0	0
4248.12	0	0	0
4249.12	0	0	0
4250.12	0	0	0
4251.12	0	0	0
4252.12	0	0	0
4253.12	0	0	0
4254.12	0	0	0
4255.12	0	0	0
4256.12	0	0	0
4257.12	0	0	0
4258.12	0	0	0
4259.12	0	0	0
4260.12	0	0	0
4261.45	11600	0.000577402	0.0577402
4262.46	3165	0.000157541	0.0157541
4263.51	88090	0.00438477	0.438477
4264.12	0	0	0
4265.12	0	0	0
4266.12	0	0	0
4267.62	67840	0.0033768	0.33768
4267.63	2690	0.000133897	0.0133897
4269.13	0	0	0
4270.13	0	0	0
4271.13	0	0	0
4272.13	0	0	0
4273.13	0	0	0
4274.13	0	0	0
4275.13	0	0	0
4276.13	0	0	0
4277.13	0	0	0
4278.13	0	0	0
4279.13	0	0	0
4280.13	0	0	0
4281.13	0	0	0
4282.13	0	0	0
4283.13	0	0	0
4284.13	0	0	0
4285.13	0	0	0
4286.13	0	0	0
4287.14	0	0	0
4288.14	0	0	0
4289.14	0	0	0
4290.14	0	0	0
4291.14	0	0	0
4292.14	0	0	0
4293.14	0	0	0
4294.14	0	0	0
4295.14	0	0	0
4296.14	0	0	0
4297.14	0	0	0
4298.14	0	0	0
4299.14	0	0	0
4300.14	0	0	0
4301.14	0	0	0
4302.14	0	0	0
4303.14	0	0	0
4304.14	0	0	0
4305.14	0	0	0
4306.56	38190	0.00190095	0.190095
4307.15	0	0	0
4308.15	0	0	0
4309.15	0	0	0
4310.15	0	0	0
4311.15	0	0	0
4312.15	0	0	0
4313.15	0	0	0
4314.15	0	0	0
4315.58	18270	0.000909408	0.0909408
4316.15	0	0	0
4316.68	1615	8.03883e-05	0.00803883
4318.59	92030	0.00458089	0.458089
4319.15	0	0	0
4320.15	0	0	0
4321.15	0	0	0
4322.15	0	0	0
4323.15	0	0	0
4324.15	0	0	0
4325.15	0	0	0
4326.15	0	0	0
4327.15	0	0	0
4328.16	0	0	0
4329.16	0	0	0
4330.16	0	0	0
4331.16	0	0	0
4332.16	0	0	0
4333.16	0	0	0
4334.16	0	0	0
4335.16	0	0	0
4336.16	0	0	0
4337.16	0	0	0
4338.16	0	0	0
4339.16	0	0	0
4340.58	15130	0.000753111	0.0753111
4341.16	0	0	0
4342.16	0	0	0
4343.58	87230	0.00434196	0.434196
4344.16	0	0	0
4345.16	0	0	0
4346.16	0	0	0
4347.16	0	0	0
4348.17	0	0	0
4349.17	0	0	0
4350.17	0	0	0
4351.17	0	0	0
4352.17	0	0	0
4353.17	0	0	0
4354.17	0	0	0
4355.17	0	0	0
4356.17	0	0	0
4357.17	0	0	0
4358.17	0	0	0
4359.17	0	0	0
4360.17	0	0	0
4361.17	0	0	0
4362.17	0	0	0
4363.17	0	0	0
4364.17	0	0	0
4365.17	0	0	0
4366.17	0	0	0
4367.17	0	0	0
4368.18	0	0	0
4369.18	0	0	0
4370.18	0	0	0
4371.18	0	0	0
4372.18	0	0	0
4373.18	0	0	0
4374.18	0	0	0
4375.18	0	0	0
4376.18	0	0	0
4377.18	0	0	0
4378.18	0	0	0
4379.18	0	0	0
4380.18	0	0	0
4381.18	0	0	0
4382.18	0	0	0
4383.18	0	0	0
4384.18	0	0	0
4385.18	0	0	0
4386.18	0	0	0
4387.19	0	0	0
4388.19	0	0	0
4389.6	74180	0.00369238	0.369238
4390.19	0	0	0
4391.19	0	0	0
4392.19	0	0	0
4393.19	0	0	0
4394.19	0	0	0
4395.19	0	0	0
4396.19	0	0	0
4397.19	0	0	0
4398.19	0	0	0
4399.19	0	0	0
4400.19	0	0	0
4401.19	0	0	0
4402.19	0	0	0
4403.19	0	0	0
4404.19	0	0	0
4405.19	0	0	0
4406.19	0	0	0
4407.19	0	0	0
4408.2	0	0	0
4409.2	0	0	0
4410.2	0	0	0
4411.2	0	0	0
4412.2	0	0	0
4413.2	0	0	0
4414.2	0	0	0
4415.2	0	0	0
4416.2	0	0	0
4417.2	0	0	0
4418.2	0	0	0
4419.2	0	0	0
4420.2	0	0	0
4421.2	0	0	0
4422.2	0	0	0
4423.2	0	0	0
4424.2	0	0	0
4425.2	0	0	0
4426.2	0	0	0
4427.21	0	0	0
4428.21	0	0	0
4429.21	0	0	0
4430.21	0	0	0
4431.21	0	0	0
4432.21	0	0	0
4433.21	0	0	0
4434.21	0	0	0
4435.21	0	0	0
4436.21	0	0	0
4437.21	0	0	0
4438.21	0	0	0
4439.21	0	0	0
4440.21	0	0	0
4441.21	0	0	0
4442.21	0	0	0
4443.21	0	0	0
4444.21	0	0	0
4445.21	0	0	0
4446.21	0	0	0
4447.21	0	0	0
4448.22	0	0	0
4449.22	0	0	0
4450.22	0	0	0
4451.22	0	0	0
4452.22	0	0	0
4453.22	0	0	0
4454.22	0	0	0
4455.22	0	0	0
4456.22	0	0	0
4457.22	0	0	0
4458.22	0	0	0
4459.22	0	0	0
4460.22	0	0	0
4461.22	0	0	0
4462.22	0	0	0
4463.22	0	0	0
4464.22	0	0	0
4465.22	0	0	0
4466.22	0	0	0
4467.23	0	0	0
4468.23	0	0	0
4469.23	0	0	0
4470.23	0	0	0
4471.23	0	0	0
4472.23	0	0	0
4473.23	0	0	0
4474.23	0	0	0
4475.23	0	0	0
4476.23	0	0	0
4477.23	0	0	0
4478.23	0	0	0
4479.23	0	0	0
4480.23	0	0	0
4481.23	0	0	0
4482.23	0	0	0
4483.23	0	0	0
4484.23	0	0	0
4485.23	0	0	0
4486.23	0	0	0
4487.23	0	0	0
4488.24	0	0	0
4489.24	0	0	0
4490.24	0	0	0
4491.24	0	0	0
4492.24	0	0	0
4493.24	0	0	0
4494.24	0	0	0
4495.24	0	0	0
4496.24	0	0	0
4497.24	0	0	0
4498.24	0	0	0
4499.24	0	0	0
4500.24	0	0	0
4501.24	0	0	0
4502.24	0	0	0
4503.24	0	0	0
4504.24	0	0	0
4505.24	0	0	0
4506.24	0	0	0
4507.25	0	0	0
4508.25	0	0	0
4509.25	0	0	0
4510.25	0	0	0
4511.25	0	0	0
4512.25	0	0	0
4513.25	0	0	0
4514.25	0	0	0
4515.25	0	0	0
4516.25	0	0	0
4517.25	0	0	0
4518.25	0	0	0
4519.25	0	0	0
4520.25	0	0	0
4521.25	0	0	0
4522.25	0	0	0
4523.25	0	0	0
4524.25	0	0	0
4525.25	0	0	0
4526.25	0	0	0
4527.25	0	0	0
4528.26	0	0	0
4529.26	0	0	0
4530.26	0	0	0
4531.26	0	0	0
4532.26	0	0	0
4533.26	0	0	0
4534.26	0	0	0
4535.26	0	0	0
4536.26	0	0	0
4537.26	0	0	0
4538.26	0	0	0
4539.26	0	0	0
4540.26	0	0	0
4541.26	0	0	0
4542.26	0	0	0
4543.26	0	0	0
4544.26	0	0	0
4545.26	0	0	0
4546.26	0	0	0
4547.27	0	0	0
4548.27	0	0	0
4549.27	0	0	0
4550.27	0	0	0
4551.27	0	0	0
4552.27	0	0	0
4553.27	0	0	0
4554.64	761100	0.0378845	3.78845
4555.59	352500	0.017546	1.7546
4556.27	0	0	0
4557.27	0	0	0
4558.27	0	0	0
4559.27	0	0	0
4560.27	0	0	0
4561.27	0	0	0
4562.27	0	0	0
4563.27	0	0	0
4564.27	0	0	0
4565.27	0	0	0
4566.27	0	0	0
4567.27	0	0	0
4568.28	0	0	0
4569.28	0	0	0
4570.28	0	0	0
4571.28	0	0	0
4572.28	0	0	0
4573.28	0	0	0
4574.28	0	0	0
4575.28	0	0	0
4576.28	0	0	0
4577.61	109800	0.00546541	0.546541
4578.28	0	0	0
4579.28	0	0	0
4580.28	0	0	0
4581.28	0	0	0
4582.28	0	0	0
4583.28	0	0	0
4584.28	0	0	0
4585.28	0	0	0
4586.28	0	0	0
4587.29	0	0	0
4588.29	0	0	0
4589.29	0	0	0
4590.29	0	0	0
4591.29	0	0	0
4592.59	85800	0.00427078	0.427078
4593.29	0	0	0
4594.29	0	0	0
4595.29	0	0	0
4596.29	0	0	0
4597.29	0	0	0
4598.29	0	0	0
4599.29	0	0	0
4600.29	0	0	0
4601.29	0	0	0
4602.29	0	0	0
4603.29	0	0	0
4604.29	0	0	0
4605.29	0	0	0
4606.29	0	0	0
4607.29	0	0	0
4608.58	160800	0.00800398	0.800398
4609.3	0	0	0
4610.3	0	0	0
4611.3	0	0	0
4612.3	0	0	0
4613.62	35780	0.00178099	0.178099
4614.3	0	0	0
4615.3	0	0	0
4616.3	0	0	0
4617.3	0	0	0
4618.3	0	0	0
4619.3	0	0	0
4620.3	0	0	0
4621.3	0	0	0
4622.3	0	0	0
4623.3	0	0	0
4624.3	0	0	0
4625.3	0	0	0
4626.3	0	0	0
4627.31	0	0	0
4628.31	0	0	0
4629.31	0	0	0
4630.31	0	0	0
4631.31	0	0	0
4632.31	0	0	0
4633.31	0	0	0
4634.31	0	0	0
4635.31	0	0	0
4636.31	0	0	0
4637.31	0	0	0
4638.31	0	0	0
4639.31	0	0	0
4640.31	0	0	0
4641.31	0	0	0
4642.31	0	0	0
4643.31	0	0	0
4644.31	0	0	0
4645.31	0	0	0
4646.31	0	0	0
4647.31	0	0	0
4648.32	0	0	0
4649.32	0	0	0
4650.32	0	0	0
4651.32	0	0	0
4652.32	0	0	0
4653.32	0	0	0
4654.32	0	0	0
4655.32	0	0	0
4656.32	0	0	0
4657.32	0	0	0
4658.32	0	0	0
4659.32	0	0	0
4660.32	0	0	0
4661.32	0	0	0
4662.63	91460	0.00455251	0.455251
4663.32	0	0	0
4664.32	0	0	0
4665.32	0	0	0
4666.6	7265	0.000361623	0.0361623
4667.33	0	0	0
4668.33	0	0	0
4669.33	0	0	0
4670.33	0	0	0
4671.33	0	0	0
4672.33	0	0	0
4673.33	0	0	0
4674.33	0	0	0
4675.33	0	0	0
4676.33	0	0	0
4677.33	0	0	0
4678.33	0	0	0
4679.33	0	0	0
4680.33	0	0	0
4681.33	0	0	0
4682.33	0	0	0
4683.33	0	0	0
4684.33	0	0	0
4685.33	0	0	0
4686.63	28490	0.00141812	0.141812
4687.34	0	0	0
4688.34	0	0	0
4689.34	0	0	0
4690.34	0	0	0
4691.34	0	0	0
4692.34	0	0	0
4693.34	0	0	0
4694.34	0	0	0
4695.34	0	0	0
4696.34	0	0	0
4697.34	0	0	0
4698.34	0	0	0
4699.34	0	0	0
4700.34	0	0	0
4701.34	0	0	0
4702.34	0	0	0
4703.34	0	0	0
4704.34	0	0	0
4705.34	0	0	0
4706.34	0	0	0
4707.35	0	0	0
4708.66	120600	0.00600299	0.600299
4709.35	0	0	0
4710.35	0	0	0
4711.35	0	0	0
4712.35	0	0	0
4713.35	0	0	0
4714.35	0	0	0
4715.35	0	0	0
4716.35	0	0	0
4717.35	0	0	0
4718.35	0	0	0
4719.35	0	0	0
4720.35	0	0	0
4721.35	0	0	0
4722.35	0	0	0
4723.35	0	0	0
4724.35	0	0	0
4725.35	0	0	0
4726.35	0	0	0
4727.35	0	0	0
4728.36	0	0	0
4729.36	0	0	0
4730.36	0	0	0
4731.36	0	0	0
4732.36	0	0	0
4733.36	0	0	0
4734.36	0	0	0
4735.36	0	0	0
4736.36	0	0	0
4737.36	0	0	0
4738.36	0	0	0
4739.36	0	0	0
4740.36	0	0	0
4741.36	0	0	0
4742.36	0	0	0
4743.36	0	0	0
4744.36	0	0	0
4745.36	0	0	0
4746.36	0	0	0
4747.37	0	0	0
4748.37	0	0	0
4749.37	0	0	0
4750.37	0	0	0
4751.37	0	0	0
4752.37	0	0	0
4753.37	0	0	0
4754.37	0	0	0
4755.37	0	0	0
4756.37	0	0	0
4757.37	0	0	0
4758.37	0	0	0
4759.37	0	0	0
4760.37	0	0	0
4761.37	0	0	0
4762.37	0	0	0
4763.37	0	0	0
4764.37	0	0	0
4765.37	0	0	0
4766.37	0	0	0
4767.38	0	0	0
4768.38	0	0	0
4769.38	0	0	0
4770.38	0	0	0
4771.38	0	0	0
4772.38	0	0	0
4773.38	0	0	0
4774.38	0	0	0
4775.38	0	0	0
4776.38	0	0	0
4777.38	0	0	0
4778.38	0	0	0
4779.38	0	0	0
4780.38	0	0	0
4781.38	0	0	0
4782.38	0	0	0
4783.38	0	0	0
4784.38	0	0	0
4785.38	0	0	0
4786.38	0	0	0
4787.38	0	0	0
4788.39	0	0	0
4789.39	0	0	0
4790.39	0	0	0
4791.39	0	0	0
4792.39	0	0	0
4793.39	0	0	0
4794.39	0	0	0
4795.39	0	0	0
4796.39	0	0	0
4797.39	0	0	0
4798.39	0	0	0
4799.39	0	0	0
4800.39	0	0	0
4801.39	0	0	0
4802.39	0	0	0
4803.39	0	0	0
4804.39	0	0	0
4805.39	0	0	0
4806.39	0	0	0
4807.4	0	0	0
4808.4	0	0	0
4809.4	0	0	0
4810.4	0	0	0
4811.4	0	0	0
4812.4	0	0	0
4813.4	0	0	0
4814.4	0	0	0
4815.4	0	0	0
4816.4	0	0	0
4817.4	0	0	0
4818.4	0	0	0
4819.4	0	0	0
4820.4	0	0	0
4821.4	0	0	0
4822.4	0	0	0
4823.4	0	0	0
4824.4	0	0	0
4825.4	0	0	0
4826.4	0	0	0
4827.4	0	0	0
4828.41	0	0	0
4829.41	0	0	0
4830.41	0	0	0
4831.41	0	0	0
4832.41	0	0	0
4833.41	0	0	0
4834.41	0	0	0
4835.41	0	0	0
4836.41	0	0	0
4837.41	0	0	0
4838.41	0	0	0
4839.41	0	0	0
4840.41	0	0	0
4841.41	0	0	0
4842.41	0	0	0
4843.41	0	0	0
4844.41	0	0	0
4845.41	0	0	0
4846.41	0	0	0
4847.41	0	0	0
4848.42	0	0	0
4849.42	0	0	0
4850.32	97590	0.00485764	0.485764
4851.42	0	0	0
4852.42	0	0	0
4853.42	0	0	0
4854.42	0	0	0
4855.42	0	0	0
4856.42	0	0	0
4857.42	0	0	0
4858.42	0	0	0
4859.42	0	0	0
4860.42	0	0	0
4861.42	0	0	0
4862.42	0	0	0
4863.42	0	0	0
4864.42	0	0	0
4865.42	0	0	0
4866.42	0	0	0
4867.42	0	0	0
4868.43	0	0	0
4869.43	0	0	0
4870.43	0	0	0
4871.43	0	0	0
4872.43	0	0	0
4873.43	0	0	0
4874.43	0	0	0
4875.43	0	0	0
4876.43	0	0	0
4877.43	0	0	0
4878.43	0	0	0
4879.43	0	0	0
4880.43	0	0	0
4881.43	0	0	0
4882.43	0	0	0
4883.64	711300	0.0354057	3.54057
4884.71	677500	0.0337232	3.37232
4885.43	0	0	0
4886.43	0	0	0
4887.44	0	0	0
4888.44	0	0	0
4889.44	0	0	0
4890.44	0	0	0
4891.44	0	0	0
4892.44	0	0	0
4893.44	0	0	0
4894.44	0	0	0
4895.44	0	0	0
4896.44	0	0	0
4897.44	0	0	0
4898.44	0	0	0
4899.44	0	0	0
4900.44	0	0	0
4901.67	71400	0.00355401	0.355401
4902.67	57180	0.00284619	0.284619
4903.44	0	0	0
4904.44	0	0	0
4905.44	0	0	0
4906.66	137000	0.00681931	0.681931
4907.44	0	0	0
4908.45	0	0	0
4909.45	0	0	0
4910.45	0	0	0
4911.45	0	0	0
4912.45	0	0	0
4913.45	0	0	0
4914.45	0	0	0
4915.45	0	0	0
4916.45	0	0	0
4917.45	0	0	0
4918.45	0	0	0
4919.45	0	0	0
4920.45	0	0	0
4921.65	118300	0.0058885	0.58885
4922.45	0	0	0
4923.45	0	0	0
4924.45	0	0	0
4925.45	0	0	0
4926.45	0	0	0
4927.46	0	0	0
4928.46	0	0	0
4929.46	0	0	0
4930.46	0	0	0
4931.46	0	0	0
4932.46	0	0	0
4933.46	0	0	0
4934.46	0	0	0
4935.46	0	0	0
4936.46	0	0	0
4937.61	20020	0.000996516	0.0996516
4938.63	155400	0.00773519	0.773519
4939.46	0	0	0
4940.46	0	0	0
4941.74	18680	0.000929816	0.0929816
4942.46	0	0	0
4943.46	0	0	0
4944.61	15310	0.000762071	0.0762071
4945.46	0	0	0
4946.46	0	0	0
4947.46	0	0	0
4948.47	0	0	0
4949.47	0	0	0
4950.47	0	0	0
4951.47	0	0	0
4952.47	0	0	0
4953.69	62410	0.00310652	0.310652
4954.47	0	0	0
4955.47	0	0	0
4956.47	0	0	0
4957.47	0	0	0
4958.64	38110	0.00189696	0.189696
4959.63	15510	0.000772026	0.0772026
4960.64	22940	0.00114186	0.114186
4961.47	0	0	0
4962.47	0	0	0
4963.47	0	0	0
4964.47	0	0	0
4965.47	0	0	0
4966.47	0	0	0
4967.48	0	0	0
4968.67	160200	0.00797412	0.797412
4969.48	0	0	0
4970.48	0	0	0
4971.48	0	0	0
4972.48	0	0	0
4973.48	0	0	0
4974.48	0	0	0
4975.48	0	0	0
4976.48	0	0	0
4977.48	0	0	0
4978.48	0	0	0
4979.48	0	0	0
4980.48	0	0	0
4981.66	48860	0.00243206	0.243206
4982.66	55650	0.00277003	0.277003
4983.48	0	0	0
4984.48	0	0	0
4985.48	0	0	0
4986.48	0	0	0
4987.48	0	0	0
4988.49	0	0	0
4989.49	0	0	0
4990.49	0	0	0
4991.49	0	0	0
4992.49	0	0	0
4993.49	0	0	0
4994.49	0	0	0
4995.49	0	0	0
4996.49	0	0	0
4997.49	0	0	0
4998.49	0	0	0
4999.49	0	0	0
5000.49	0	0	0
5001.49	0	0	0
5002.49	0	0	0
5003.49	0	0	0
5004.49	0	0	0
5005.49	0	0	0
5006.49	0	0	0
5007.5	0	0	0
5008.5	0	0	0
5009.5	0	0	0
5010.5	0	0	0
5011.5	0	0	0
5012.5	0	0	0
5013.5	0	0	0
5014.5	0	0	0
5015.69	114900	0.00571926	0.571926
5016.5	0	0	0
5017.5	0	0	0
5018.5	0	0	0
5019.5	0	0	0
5020.5	0	0	0
5021.5	0	0	0
5022.5	0	0	0
5023.5	0	0	0
5024.5	0	0	0
5025.5	0	0	0
5026.5	0	0	0
5027.5	0	0	0
5028.51	0	0	0
5029.51	0	0	0
5030.51	0	0	0
5031.51	0	0	0
5032.51	0	0	0
5033.51	0	0	0
5034.51	0	0	0
5035.51	0	0	0
5036.51	0	0	0
5037.51	0	0	0
5038.51	0	0	0
5039.51	0	0	0
5040.51	0	0	0
5041.51	0	0	0
5042.51	0	0	0
5043.51	0	0	0
5044.51	0	0	0
5045.51	0	0	0
5046.51	0	0	0
5047.52	0	0	0
5048.52	0	0	0
5049.52	0	0	0
5050.52	0	0	0
5051.52	0	0	0
5052.52	0	0	0
5053.52	0	0	0
5054.52	0	0	0
5055.52	0	0	0
5056.52	0	0	0
5057.52	0	0	0
5058.52	0	0	0
5059.52	0	0	0
5060.52	0	0	0
5061.52	0	0	0
5062.52	0	0	0
5063.52	0	0	0
5064.52	0	0	0
5065.52	0	0	0
5066.52	0	0	0
5067.52	0	0	0
5068.53	0	0	0
5069.53	0	0	0
5070.53	0	0	0
5071.53	0	0	0
5072.53	0	0	0
5073.53	0	0	0
5074.53	0	0	0
5075.53	0	0	0
5076.53	0	0	0
5077.53	0	0	0
5078.53	0	0	0
5079.53	0	0	0
5080.7	17350	0.000863614	0.0863614
5081.53	0	0	0
5082.7	20670	0.00102887	0.102887
5083.53	0	0	0
5084.53	0	0	0
5085.53	0	0	0
5086.53	0	0	0
5087.54	0	0	0
5088.54	0	0	0
5089.54	0	0	0
5090.54	0	0	0
5091.54	0	0	0
5092.54	0	0	0
5093.54	0	0	0
5094.54	0	0	0
5095.54	0	0	0
5096.54	0	0	0
5097.54	0	0	0
5098.54	0	0	0
5099.54	0	0	0
5100.54	0	0	0
5101.54	0	0	0
5102.54	0	0	0
5103.54	0	0	0
5104.54	0	0	0
5105.54	0	0	0
5106.54	0	0	0
5107.54	0	0	0
5108.55	0	0	0
5109.55	0	0	0
5110.55	0	0	0
5111.55	0	0	0
5112.55	0	0	0
5113.55	0	0	0
5114.55	0	0	0
5115.55	0	0	0
5116.55	0	0	0
5117.55	0	0	0
5118.55	0	0	0
5119.55	0	0	0
5120.55	0	0	0
5121.55	0	0	0
5122.55	0	0	0
5123.55	0	0	0
5124.55	0	0	0
5125.55	0	0	0
5126.55	0	0	0
5127.56	0	0	0
5128.56	0	0	0
5129.56	0	0	0
5130.56	0	0	0
5131.56	0	0	0
5132.56	0	0	0
5133.56	0	0	0
5134.56	0	0	0
5135.56	0	0	0
5136.56	0	0	0
5137.56	0	0	0
5138.56	0	0	0
5139.56	0	0	0
5140.56	0	0	0
5141.56	0	0	0
5142.19	16360	0.000814335	0.0814335
5143.56	0	0	0
5144.56	0	0	0
5145.56	0	0	0
5146.56	0	0	0
5147.56	0	0	0
5148.57	0	0	0
5149.57	0	0	0
5150.57	0	0	0
5151.57	0	0	0
5152.57	0	0	0
5153.57	0	0	0
5154.57	0	0	0
5155.57	0	0	0
5156.57	0	0	0
5157.57	0	0	0
5158.57	0	0	0
5159.57	0	0	0
5160.57	0	0	0
5161.57	0	0	0
5162.57	0	0	0
5163.57	0	0	0
5164.57	0	0	0
5165.57	0	0	0
5166.57	0	0	0
5167.58	0	0	0
5168.58	0	0	0
5169.58	0	0	0
5170.58	0	0	0
5171.58	0	0	0
5172.58	0	0	0
5173.58	0	0	0
5174.58	0	0	0
5175.58	0	0	0
5176.58	0	0	0
5177.58	0	0	0
5178.58	0	0	0
5179.58	0	0	0
5180.58	0	0	0
5181.58	0	0	0
5182.58	0	0	0
5183.58	0	0	0
5184.58	0	0	0
5185.58	0	0	0
5186.58	0	0	0
5187.59	0	0	0
5188.59	0	0	0
5189.59	0	0	0
5190.59	0	0	0
5191.59	0	0	0
5192.59	0	0	0
5193.59	0	0	0
5194.59	0	0	0
5195.59	0	0	0
5196.59	0	0	0
5197.59	0	0	0
5198.59	0	0	0
5199.59	0	0	0
5200.59	0	0	0
5201.59	0	0	0
5202.59	0	0	0
5203.59	0	0	0
5204.59	0	0	0
5205.59	0	0	0
5206.59	0	0	0
5207.6	0	0	0
5208.6	0	0	0
5209.6	0	0	0
5210.6	0	0	0
5211.55	22900	0.00113987	0.113987
5212.77	904800	0.0450373	4.50373
5213.69	474400	0.0236137	2.36137
5214.6	0	0	0
5215.6	0	0	0
5216.6	0	0	0
5217.6	0	0	0
5218.6	0	0	0
5219.6	0	0	0
5220.6	0	0	0
5221.6	0	0	0
5222.6	0	0	0
5223.6	0	0	0
5224.6	0	0	0
5225.6	0	0	0
5226.6	0	0	0
5227.6	0	0	0
5228.61	0	0	0
5229.77	11670	0.000580886	0.0580886
5230.77	182300	0.00907417	0.907417
5231.61	0	0	0
5232.61	0	0	0
5233.61	0	0	0
5234.7	15060	0.000749627	0.0749627
5235.7	98820	0.00491887	0.491887
5236.61	0	0	0
5237.61	0	0	0
5238.61	0	0	0
5239.61	0	0	0
5240.61	0	0	0
5241.61	0	0	0
5242.61	0	0	0
5243.61	0	0	0
5244.61	0	0	0
5245.61	0	0	0
5246.61	0	0	0
5247.61	0	0	0
5248.62	0	0	0
5249.62	0	0	0
5250.69	116000	0.00577402	0.577402
5251.62	0	0	0
5252.62	0	0	0
5253.62	0	0	0
5254.62	0	0	0
5255.62	0	0	0
5256.62	0	0	0
5257.62	0	0	0
5258.62	0	0	0
5259.62	0	0	0
5260.62	0	0	0
5261.62	0	0	0
5262.62	0	0	0
5263.62	0	0	0
5264.62	0	0	0
5265.62	0	0	0
5266.67	188300	0.00937282	0.937282
5267.62	0	0	0
5268.63	0	0	0
5269.63	0	0	0
5270.8	95610	0.00475908	0.475908
5271.63	0	0	0
5272.63	0	0	0
5273.63	0	0	0
5274.69	238500	0.0118716	1.18716
5275.63	0	0	0
5276.63	0	0	0
5277.63	0	0	0
5278.63	0	0	0
5279.63	0	0	0
5280.63	0	0	0
5281.63	0	0	0
5282.73	96040	0.00478049	0.478049
5283.63	0	0	0
5284.63	0	0	0
5285.63	0	0	0
5286.63	0	0	0
5287.63	0	0	0
5288.64	0	0	0
5289.64	0	0	0
5290.64	0	0	0
5291.64	0	0	0
5292.71	153900	0.00766053	0.766053
5293.64	0	0	0
5294.64	0	0	0
5295.64	0	0	0
5296.64	0	0	0
5297.64	0	0	0
5298.64	0	0	0
5299.64	0	0	0
5300.64	0	0	0
5301.64	0	0	0
5302.64	0	0	0
5303.64	0	0	0
5304.64	0	0	0
5305.64	0	0	0
5306.64	0	0	0
5307.65	0	0	0
5308.65	0	0	0
5309.65	0	0	0
5310.72	128900	0.00641613	0.641613
5311.65	0	0	0
5312.65	0	0	0
5313.65	0	0	0
5314.65	0	0	0
5315.65	0	0	0
5316.65	0	0	0
5317.65	0	0	0
5318.65	0	0	0
5319.65	0	0	0
5320.65	0	0	0
5321.72	140800	0.00700846	0.700846
5322.65	0	0	0
5323.65	0	0	0
5324.65	0	0	0
5325.65	0	0	0
5326.65	0	0	0
5327.65	0	0	0
5328.7	72210	0.00359433	0.359433
5329.66	0	0	0
5330.66	0	0	0
5331.66	0	0	0
5332.66	0	0	0
5333.66	0	0	0
5334.66	0	0	0
5335.66	0	0	0
5336.66	0	0	0
5337.66	0	0	0
5338.66	0	0	0
5339.66	0	0	0
5340.66	0	0	0
5341.66	0	0	0
5342.66	0	0	0
5343.66	0	0	0
5344.66	0	0	0
5345.73	213400	0.0106222	1.06222
5346.66	0	0	0
5347.66	0	0	0
5348.67	0	0	0
5349.67	0	0	0
5350.67	0	0	0
5351.67	0	0	0
5352.67	0	0	0
5353.67	0	0	0
5354.67	0	0	0
5355.67	0	0	0
5356.67	0	0	0
5357.67	0	0	0
5358.67	0	0	0
5359.67	0	0	0
5360.67	0	0	0
5361.72	32840	0.00163464	0.163464
5362.72	57140	0.0028442	0.28442
5363.67	0	0	0
5364.67	0	0	0
5365.67	0	0	0
5366.67	0	0	0
5367.67	0	0	0
5368.68	0	0	0
5369.73	24560	0.0012225	0.12225
5370.73	43680	0.00217422	0.217422
5371.68	0	0	0
5372.68	0	0	0
5373.68	0	0	0
5374.68	0	0	0
5375.68	0	0	0
5376.68	0	0	0
5377.68	0	0	0
5378.68	0	0	0
5379.68	0	0	0
5380.68	0	0	0
5381.68	0	0	0
5382.68	0	0	0
5383.68	0	0	0
5384.68	0	0	0
5385.68	0	0	0
5386.68	0	0	0
5387.69	0	0	0
5388.69	0	0	0
5389.69	0	0	0
5390.69	0	0	0
5391.69	0	0	0
5392.69	0	0	0
5393.69	0	0	0
5394.69	0	0	0
5395.69	0	0	0
5396.69	0	0	0
5397.69	0	0	0
5398.69	0	0	0
5399.69	0	0	0
5400.69	0	0	0
5401.69	0	0	0
5402.69	0	0	0
5403.69	0	0	0
5404.69	0	0	0
5405.69	0	0	0
5406.69	0	0	0
5407.69	0	0	0
5408.7	0	0	0
5409.7	0	0	0
5410.7	0	0	0
5411.7	0	0	0
5412.7	0	0	0
5413.7	0	0	0
5414.7	0	0	0
5415.7	0	0	0
5416.7	0	0	0
5417.7	0	0	0
5418.7	0	0	0
5419.7	0	0	0
5420.7	0	0	0
5421.7	0	0	0
5422.7	0	0	0
5423.7	0	0	0
5424.7	0	0	0
5425.7	0	0	0
5426.7	0	0	0
5427.71	0	0	0
5428.71	0	0	0
5429.71	0	0	0
5430.71	0	0	0
5431.71	0	0	0
5432.71	0	0	0
5433.71	0	0	0
5434.71	0	0	0
5435.71	0	0	0
5436.71	0	0	0
5437.71	0	0	0
5438.71	0	0	0
5439.71	0	0	0
5440.71	0	0	0
5441.71	0	0	0
5442.71	0	0	0
5443.71	0	0	0
5444.71	0	0	0
5445.71	0	0	0
5446.71	0	0	0
5447.71	0	0	0
5448.72	0	0	0
5449.72	0	0	0
5450.72	0	0	0
5451.72	0	0	0
5452.72	0	0	0
5453.72	0	0	0
5454.72	0	0	0
5455.72	0	0	0
5456.72	0	0	0
5457.72	0	0	0
5458.72	0	0	0
5459.72	0	0	0
5460.72	0	0	0
5461.72	0	0	0
5462.72	0	0	0
5463.72	0	0	0
5464.72	0	0	0
5465.72	0	0	0
5466.72	0	0	0
5467.73	0	0	0
5468.73	0	0	0
5469.73	0	0	0
5470.73	0	0	0
5471.73	0	0	0
5472.73	0	0	0
5473.73	0	0	0
5474.73	0	0	0
5475.73	0	0	0
5476.73	0	0	0
5477.73	0	0	0
5478.73	0	0	0
5479.73	0	0	0
5480.73	0	0	0
5481.73	0	0	0
5482.73	0	0	0
5483.73	0	0	0
5484.73	0	0	0
5485.73	0	0	0
5486.73	0	0	0
5487.73	0	0	0
5488.74	0	0	0
5489.74	0	0	0
5490.74	0	0	0
5491.74	0	0	0
5492.74	0	0	0
5493.74	0	0	0
5494.74	0	0	0
5495.74	0	0	0
5496.74	0	0	0
5497.8	26110	0.00129965	0.129965
5498.74	0	0	0
5499.74	0	0	0
5500.74	0	0	0
5501.74	0	0	0
5502.74	0	0	0
5503.74	0	0	0
5504.74	0	0	0
5505.74	0	0	0
5506.74	0	0	0
5507.75	0	0	0
5508.75	0	0	0
5509.75	0	0	0
5510.75	0	0	0
5511.75	0	0	0
5512.75	0	0	0
5513.75	0	0	0
5514.75	0	0	0
5515.75	0	0	0
5516.75	0	0	0
5517.75	0	0	0
5518.75	0	0	0
5519.75	0	0	0
5520.75	0	0	0
5521.75	0	0	0
5522.75	0	0	0
5523.75	0	0	0
5524.75	0	0	0
5525.75	0	0	0
5526.75	0	0	0
5527.75	0	0	0
5528.76	0	0	0
5529.76	0	0	0
5530.76	0	0	0
5531.76	0	0	0
5532.76	0	0	0
5533.76	0	0	0
5534.76	0	0	0
5535.76	0	0	0
5536.76	0	0	0
5537.76	0	0	0
5538.76	0	0	0
5539.76	0	0	0
5540.76	0	0	0
5541.76	0	0	0
5542.76	0	0	0
5543.76	0	0	0
5544.76	0	0	0
5545.76	0	0	0
5546.76	0	0	0
5547.77	0	0	0
5548.77	0	0	0
5549.77	0	0	0
5550.77	0	0	0
5551.77	0	0	0
5552.77	0	0	0
5553.77	0	0	0
5554.77	0	0	0
5555.77	0	0	0
5556.77	0	0	0
5557.8	540900	0.0269238	2.69238
5558.82	390800	0.0194525	1.94525
5559.77	0	0	0
5560.77	0	0	0
5561.77	0	0	0
5562.77	0	0	0
5563.77	0	0	0
5564.77	0	0	0
5565.77	0	0	0
5566.77	0	0	0
5567.77	0	0	0
5568.78	0	0	0
5569.78	0	0	0
5570.78	0	0	0
5571.78	0	0	0
5572.78	0	0	0
5573.78	0	0	0
5574.78	0	0	0
5575.81	139700	0.00695371	0.695371
5576.79	11800	0.000587357	0.0587357
5577.78	0	0	0
5578.83	13280	0.000661025	0.0661025
5579.78	0	0	0
5580.78	0	0	0
5581.78	0	0	0
5582.78	0	0	0
5583.78	0	0	0
5584.78	0	0	0
5585.78	0	0	0
5586.78	0	0	0
5587.79	0	0	0
5588.79	0	0	0
5589.79	0	0	0
5590.79	0	0	0
5591.79	0	0	0
5592.79	0	0	0
5593.79	0	0	0
5594.79	0	0	0
5595.79	0	0	0
5596.79	0	0	0
5597.79	0	0	0
5598.79	0	0	0
5599.79	0	0	0
5600.79	0	0	0
5601.79	0	0	0
5602.79	0	0	0
5603.79	0	0	0
5604.79	0	0	0
5605.79	0	0	0
5606.79	0	0	0
5607.79	0	0	0
5608.8	0	0	0
5609.8	0	0	0
5610.8	0	0	0
5611.71	161100	0.00801891	0.801891
5612.8	0	0	0
5613.8	0	0	0
5614.8	0	0	0
5615.8	0	0	0
5616.8	0	0	0
5617.8	0	0	0
5618.75	269900	0.0134345	1.34345
5619.8	0	0	0
5620.8	0	0	0
5621.8	0	0	0
5622.8	0	0	0
5623.8	0	0	0
5624.8	0	0	0
5625.8	0	0	0
5626.8	0	0	0
5627.81	0	0	0
5628.81	0	0	0
5629.81	0	0	0
5630.81	0	0	0
5631.81	0	0	0
5632.81	0	0	0
5633.81	0	0	0
5634.81	0	0	0
5635.81	0	0	0
5636.76	134100	0.00667496	0.667496
5637.81	0	0	0
5638.81	0	0	0
5639.81	0	0	0
5640.81	0	0	0
5641.81	0	0	0
5642.81	0	0	0
5643.81	0	0	0
5644.81	0	0	0
5645.81	0	0	0
5646.81	0	0	0
5647.81	0	0	0
5648.82	0	0	0
5649.82	0	0	0
5650.82	0	0	0
5651.82	0	0	0
5652.82	0	0	0
5653.82	0	0	0
5654.82	0	0	0
5655.82	0	0	0
5656.82	0	0	0
5657.82	0	0	0
5658.82	0	0	0
5659.82	0	0	0
5660.82	0	0	0
5661.82	0	0	0
5662.82	0	0	0
5663.82	0	0	0
5664.82	0	0	0
5665.78	234900	0.0116924	1.16924
5666.82	0	0	0
5667.83	0	0	0
5668.83	0	0	0
5669.83	0	0	0
5670.83	0	0	0
5671.83	0	0	0
5672.83	0	0	0
5673.83	0	0	0
5674.83	0	0	0
5675.83	0	0	0
5676.76	57530	0.00286361	0.286361
5677.77	23150	0.00115231	0.115231
5678.83	0	0	0
5679.83	0	0	0
5680.83	0	0	0
5681.83	0	0	0
5682.83	0	0	0
5683.83	0	0	0
5684.83	0	0	0
5685.83	0	0	0
5686.83	0	0	0
5687.84	0	0	0
5688.84	0	0	0
5689.84	0	0	0
5690.79	264900	0.0131857	1.31857
5691.84	0	0	0
5692.84	0	0	0
5693.84	0	0	0
5694.84	0	0	0
5695.84	0	0	0
5696.84	0	0	0
5697.84	0	0	0
5698.84	0	0	0
5699.84	0	0	0
5700.84	0	0	0
5701.84	0	0	0
5702.84	0	0	0
5703.84	0	0	0
5704.84	0	0	0
5705.84	0	0	0
5706.84	0	0	0
5707.84	0	0	0
5708.78	43370	0.00215879	0.215879
5709.77	29750	0.00148084	0.148084
5710.85	0	0	0
5711.78	10220	0.000508711	0.0508711
5712.79	11180	0.000556496	0.0556496
5713.87	2183	0.000108661	0.0108661
5714.85	0	0	0
5715.85	0	0	0
5716.85	0	0	0
5717.85	0	0	0
5718.85	0	0	0
5719.85	0	0	0
5720.85	0	0	0
5721.85	0	0	0
5722.85	0	0	0
5723.85	0	0	0
5724.85	0	0	0
5725.85	0	0	0
5726.85	0	0	0
5727.85	0	0	0
5728.86	0	0	0
5729.86	0	0	0
5730.86	0	0	0
5731.86	0	0	0
5732.86	0	0	0
5733.86	0	0	0
5734.86	0	0	0
5735.86	0	0	0
5736.86	0	0	0
5737.86	0	0	0
5738.86	0	0	0
5739.86	0	0	0
5740.86	0	0	0
5741.86	0	0	0
5742.86	0	0	0
5743.86	0	0	0
5744.86	0	0	0
5745.86	0	0	0
5746.86	0	0	0
5747.86	0	0	0
5748.87	0	0	0
5749.87	0	0	0
5750.87	0	0	0
5751.87	0	0	0
5752.87	0	0	0
5753.87	0	0	0
5754.87	0	0	0
5755.87	0	0	0
5756.87	0	0	0
5757.87	0	0	0
5758.87	0	0	0
5759.87	0	0	0
5760.87	0	0	0
5761.87	0	0	0
5762.87	0	0	0
5763.87	0	0	0
5764.87	0	0	0
5765.87	0	0	0
5766.87	0	0	0
5767.88	0	0	0
5768.88	0	0	0
5769.88	0	0	0
5770.88	0	0	0
5771.8	101900	0.00507218	0.507218
5772.88	0	0	0
5773.84	3856	0.000191936	0.0191936
5774.88	0	0	0
5775.88	0	0	0
5776.81	23670	0.0011782	0.11782
5777.8	103500	0.00515182	0.515182
5778.88	0	0	0
5779.88	0	0	0
5780.88	0	0	0
5781.88	0	0	0
5782.88	0	0	0
5783.88	0	0	0
5784.88	0	0	0
5785.88	0	0	0
5786.88	0	0	0
5787.88	0	0	0
5788.89	0	0	0
5789.89	0	0	0
5790.89	0	0	0
5791.89	0	0	0
5792.89	0	0	0
5793.89	0	0	0
5794.89	0	0	0
5795.89	0	0	0
5796.89	0	0	0
5797.89	0	0	0
5798.89	0	0	0
5799.89	0	0	0
5800.89	0	0	0
5801.89	0	0	0
5802.89	0	0	0
5803.89	0	0	0
5804.89	0	0	0
5805.89	0	0	0
5806.89	0	0	0
5807.9	0	0	0
5808.9	0	0	0
5809.9	0	0	0
5810.9	0	0	0
5811.9	0	0	0
5812.9	0	0	0
5813.9	0	0	0
5814.9	0	0	0
5815.9	0	0	0
5816.9	0	0	0
5817.9	0	0	0
5818.81	99130	0.0049343	0.49343
5819.81	53760	0.00267596	0.267596
5820.9	0	0	0
5821.9	0	0	0
5822.9	0	0	0
5823.9	0	0	0
5824.9	0	0	0
5825.9	0	0	0
5826.9	0	0	0
5827.9	0	0	0
5828.91	0	0	0
5829.91	0	0	0
5830.91	0	0	0
5831.91	0	0	0
5832.91	0	0	0
5833.91	0	0	0
5834.91	0	0	0
5835.91	0	0	0
5836.91	0	0	0
5837.91	0	0	0
5838.91	0	0	0
5839.91	0	0	0
5840.91	0	0	0
5841.91	0	0	0
5842.91	0	0	0
5843.91	0	0	0
5844.91	0	0	0
5845.91	0	0	0
5846.91	0	0	0
5847.91	0	0	0
5848.7	41710	0.00207616	0.207616
5849.92	0	0	0
5850.92	0	0	0
5851.92	0	0	0
5852.92	0	0	0
5853.92	0	0	0
5854.92	0	0	0
5855.92	0	0	0
5856.92	0	0	0
5857.92	0	0	0
5858.92	0	0	0
5859.92	0	0	0
5860.92	0	0	0
5861.92	0	0	0
5862.92	0	0	0
5863.92	0	0	0
5864.92	0	0	0
5865.92	0	0	0
5866.92	0	0	0
5867.92	0	0	0
5868.93	0	0	0
5869.93	0	0	0
5870.93	0	0	0
5871.93	0	0	0
5872.93	0	0	0
5873.93	0	0	0
5874.93	0	0	0
5875.93	0	0	0
5876.93	0	0	0
5877.93	0	0	0
5878.93	0	0	0
5879.93	0	0	0
5880.93	0	0	0
5881.93	0	0	0
5882.93	0	0	0
5883.93	0	0	0
5884.93	0	0	0
5885.93	0	0	0
5886.93	0	0	0
5887.85	8117	0.000404032	0.0404032
5888.85	80920	0.00402787	0.402787
5889.94	0	0	0
5890.94	0	0	0
5891.94	0	0	0
5892.94	0	0	0
5893.94	0	0	0
5894.94	0	0	0
5895.94	0	0	0
5896.94	0	0	0
5897.94	0	0	0
5898.94	0	0	0
5899.94	0	0	0
5900.94	0	0	0
5901.94	0	0	0
5902.85	475900	0.0236884	2.36884
5903.94	0	0	0
5904.94	0	0	0
5905.94	0	0	0
5906.94	0	0	0
5907.94	0	0	0
5908.95	0	0	0
5909.95	0	0	0
5910.95	0	0	0
5911.95	0	0	0
5912.95	0	0	0
5913.95	0	0	0
5914.95	0	0	0
5915.95	0	0	0
5916.95	0	0	0
5917.95	0	0	0
5918.95	0	0	0
5919.88	122700	0.00610752	0.610752
5920.87	28990	0.00144301	0.144301
5921.95	0	0	0
5922.95	0	0	0
5923.95	0	0	0
5924.95	0	0	0
5925.95	0	0	0
5926.95	0	0	0
5927.96	0	0	0
5928.96	0	0	0
5929.96	0	0	0
5930.96	0	0	0
5931.96	0	0	0
5932.96	0	0	0
5933.96	0	0	0
5934.96	0	0	0
5935.96	0	0	0
5936.96	0	0	0
5937.96	0	0	0
5938.96	0	0	0
5939.96	0	0	0
5940.96	0	0	0
5941.96	0	0	0
5942.96	0	0	0
5943.96	0	0	0
5944.96	0	0	0
5945.96	0	0	0
5946.96	0	0	0
5947.96	0	0	0
5948.97	0	0	0
5949.97	0	0	0
5950.97	0	0	0
5951.97	0	0	0
5952.97	0	0	0
5953.97	0	0	0
5954.97	0	0	0
5955.97	0	0	0
5956.79	126500	0.00629667	0.629667
5957.97	0	0	0
5958.97	0	0	0
5959.97	0	0	0
5960.97	0	0	0
5961.97	0	0	0
5962.97	0	0	0
5963.81	44560	0.00221802	0.221802
5964.79	130100	0.00647586	0.647586
5965.97	0	0	0
5966.97	0	0	0
5967.98	0	0	0
5968.98	0	0	0
5969.98	0	0	0
5970.77	5178	0.00025774	0.025774
5971.79	4999	0.00024883	0.024883
5972.98	0	0	0
5973.98	0	0	0
5974.98	0	0	0
5975.98	0	0	0
5976.98	0	0	0
5977.98	0	0	0
5978.98	0	0	0
5979.98	0	0	0
5980.98	0	0	0
5981.98	0	0	0
5982.98	0	0	0
5983.98	0	0	0
5984.98	0	0	0
5985.98	0	0	0
5986.98	0	0	0
5987.98	0	0	0
5988.99	0	0	0
5989.99	0	0	0
5990.99	0	0	0
5991.99	0	0	0
5992.99	0	0	0
5993.99	0	0	0
5994.99	0	0	0
5995.99	0	0	0
5996.99	0	0	0
5997.99	0	0	0
5998.99	0	0	0
5999.99	0	0	0
[truncated: 13,995 more rows]

## Sheet: M1_Alpha_G4-N7---G10-N2
Time (ns)	Distance (Å)
0.02	2.83
1.5	2.97
3.5	3.1
5.48	3.06
7.46	3.25
9.44	3.04
11.44	2.88
13.42	2.98
15.4	3.1
17.38	3.07
19.38	2.85
21.36	2.92
23.34	3.02
25.32	2.98
27.32	3.08
29.3	3.07
31.28	3.09
31.32	3.06
33.26	2.87
35.26	2.87
36.74	2.87
37.24	3.31
39.22	3.14
41.22	3.03
43.2	2.85
45.18	2.84
47.16	2.85
47.56	2.9
49.16	2.96
51.14	2.99
53.12	3
55.1	3.02
57.1	3
58.38	2.92
59.08	3.23
61.06	3.16
63.04	2.93
65.04	3.09
67.02	3.09
69	3.04
69.22	3.14
70.98	3.08
72.98	2.77
74.96	3.09
76.94	3.01
78.92	3.01
80.04	3.32
80.92	3.02
82.9	2.82
84.88	2.95
86.86	2.92
88.86	3.23
90.84	2.9
92.82	3.13
94.8	2.94
96.8	3.3
98.78	2.84
100.76	2.81
101.7	2.83
102.74	2.9
104.74	2.92
106.72	3.31
108.7	3.21
110.68	3.04
112.68	3.15
114.66	2.91
116.64	2.99
118.62	3.2
120.62	3.04
122.6	2.97
124.58	2.85
126.56	2.87
128.56	3.16
130.54	2.96
132.52	2.76
134.5	3.21
136.5	2.93
138.48	2.95
139.6	2.89
140.46	2.95
142.44	3.21
144.44	2.96
146.42	3.03
148.4	2.79
150.38	2.77
152.38	2.92
154.36	2.9
155.84	2.98
156.34	2.93
158.32	2.89
160.32	3.56
162.3	2.91
164.28	2.98
166.26	2.95
168.26	2.91
170.24	2.79
172.22	3.05
174.22	2.94
176.2	3
177.5	2.93
178.18	3.14
180.16	3.02
182.16	2.82
184.14	2.88
186.12	2.9
188.1	3.02
188.32	2.96
190.1	2.88
192.08	2.87
193.74	2.83
194.06	3.06
196.04	3.06
198.04	2.94
200.02	3.05
202	3.07
203.98	2.87
204.56	3.11
205.98	3
207.96	3.05
209.94	2.96
209.98	2.83
211.92	3.02
215.38	2.81
215.9	2.95
217.88	3.04
219.86	3.04
221.86	2.75
223.84	2.76
225.82	2.83
226.22	2.93
227.8	3.07
229.8	2.98
231.62	3.02
231.78	2.92
233.76	2.99
235.74	2.92
237.74	2.78
239.72	2.81
241.7	2.86
242.46	2.94
243.68	2.88
245.68	3.02
247.66	2.89
249.64	2.93
251.62	3.04
253.62	2.99
255.6	3.1
257.58	2.98
259.56	2.91
261.56	2.87
263.54	2.77
265.52	2.94
267.5	2.83
269.5	3.07
271.48	2.86
273.46	3.09
275.44	3.12
277.44	2.83
279.42	2.82
280.36	3.03
281.4	2.9
283.38	2.98
285.38	2.98
287.36	3.02
289.34	2.77
291.32	3.15
293.32	2.82
295.3	2.73
296.6	2.89
297.28	2.8
299.26	3.08
301.26	2.94
303.24	3.12
305.22	2.93
307.2	2.94
307.42	3.14
309.2	2.98
311.18	2.95
312.84	2.89
313.16	2.77
315.16	2.84
317.14	2.89
319.12	3.06
321.1	2.87
323.1	2.83
323.66	2.91
325.08	3.05
327.06	3.09
329.04	2.92
329.08	2.79
331.04	3.04
333.02	3
336.98	2.95
338.98	2.99
339.9	2.77
340.96	2.78
342.94	2.89
344.92	3.09
345.32	2.79
346.92	3.05
348.9	2.83
350.72	2.83
350.88	2.94
352.86	2.95
354.86	2.91
356.14	2.96
356.84	2.82
358.82	2.86
360.8	2.92
361.56	2.85
362.8	3.08
364.78	2.83
366.96	3.05
368.74	2.93
370.74	2.9
372.38	2.84
372.72	2.74
374.7	2.91
376.68	3.01
377.8	2.86
378.68	3.07
380.66	2.88
382.64	2.73
383.22	3.06
384.62	2.98
386.62	3
388.6	3.01
388.62	2.85
390.58	2.95
392.56	2.9
394.04	2.76
394.56	2.97
396.54	3.02
398.52	2.92
399.46	3.08
400.5	2.83
402.5	2.82
404.48	2.92
404.86	2.79
406.46	2.83
408.44	2.98
410.28	2.85
410.44	2.93
412.42	2.81
414.4	2.84
415.7	2.85
416.38	3.08
418.38	2.81
420.36	3.01
421.1	2.93
422.34	2.99
424.32	2.98
426.32	2.95
428.3	2.87
430.28	2.9
432.26	2.99
434.26	2.9
436.24	2.85
438.22	2.8
440.2	3.12
442.2	2.86
442.76	2.85
444.18	2.89
446.16	2.77
448.14	2.95
448.18	2.83
450.14	2.79
452.12	2.98
454.1	2.91
456.1	3.12
458.08	3.03
459	3.06
460.06	2.8
462.04	2.96
464.04	3.17
466.02	2.71
468	3.07
469.82	2.94
469.98	2.88
471.98	2.76
473.96	2.95
475.24	2.97
475.94	2.87
477.92	3.16
479.92	2.96
480.66	2.88
481.9	2.74
483.88	2.86
485.86	2.76
487.86	3.18
489.84	2.96
491.48	2.96
491.82	2.84
493.8	2.9
495.8	2.92
497.78	3.02
499.76	2.96
501.74	2.97
502.32	2.84
503.74	2.89
505.72	3
507.7	3.22
509.68	2.94
511.68	2.87
513.14	3.01
513.66	2.83
515.64	2.96
517.62	3.04
518.56	2.87
519.62	2.89
521.6	2.76
523.58	2.97
523.96	2.87
525.56	2.93
527.56	2.93
529.38	2.89
529.54	2.85
531.52	3.04
533.5	2.96
534.8	3.25
535.5	2.97
537.48	3.01
539.46	2.94
540.2	2.93
541.44	2.89
543.44	2.93
545.42	2.88
545.62	2.96
547.4	2.8
549.38	3.12
551.04	3.13
551.38	3.22
553.36	2.9
555.34	2.98
556.44	3.33
557.32	3.02
559.32	3.21
561.3	3.21
561.86	3.34
563.28	3.34
565.26	2.95
567.26	2.71
567.28	3.01
569.24	2.99
571.22	2.89
572.68	2.78
573.2	2.97
575.2	2.9
577.18	2.98
579.16	2.94
581.14	2.96
583.14	2.89
583.52	2.98
585.12	2.93
587.1	3
589.1	2.99
591.08	2.96
593.06	2.88
594.34	2.87
595.04	2.91
597.04	2.94
599.02	2.92
601	2.76
602.98	2.91
604.98	2.87
606.96	2.89
608.94	2.75
610.58	3.02
610.92	2.95
612.92	2.78
614.9	2.81
616	3.27
616.88	2.7
618.86	2.88
620.86	2.93
622.84	2.86
624.82	3.23
626.8	3.05
626.82	2.92
628.8	2.76
630.78	2.85
632.76	3.08
634.74	2.97
636.74	2.97
638.72	2.97
640.7	2.88
642.68	2.84
644.68	2.87
646.66	2.96
648.64	2.87
650.62	2.89
652.62	2.72
654.6	3
656.58	2.89
658.56	2.93
660.56	2.88
662.54	3.03
664.52	2.85
666.5	2.93
668.5	2.74
670.48	2.96
672.46	2.98
674.44	2.88
676.44	2.78
678.42	2.9
680.4	2.91
682.38	2.96
684.38	3.03
686.36	2.77
688.34	3.02
690.32	2.94
692.32	3.02
694.3	2.88
696.28	2.97
697.2	2.98
698.26	2.91
700.26	2.81
702.24	2.9
704.22	2.85
706.2	2.94
708.04	2.88
708.2	2.94
710.18	2.93
712.16	2.82
713.44	3.06
714.14	2.73
716.14	2.97
718.12	2.79
718.86	2.86
720.1	2.83
722.08	2.88
724.08	3.12
724.28	2.98
726.06	2.92
728.04	2.78
729.68	2.93
730.04	2.88
732.02	2.97
734	2.82
735.1	2.96
735.98	2.98
737.98	3.13
739.96	2.89
741.94	2.94
743.92	2.92
745.92	2.87
747.9	2.96
749.88	2.77
751.34	2.92
751.86	2.88
753.86	2.79
755.84	2.91
757.82	2.8
759.8	2.97
761.8	2.83
762.16	3.08
763.78	2.88
765.76	3.3
767.74	2.72
769.74	2.85
771.72	2.75
773	2.9
773.7	2.97
775.68	2.92
777.68	2.9
779.66	2.89
781.64	3.01
783.62	2.96
783.82	2.87
785.62	2.76
789.58	3.03
791.56	2.99
793.56	2.83
794.64	2.83
795.54	3.01
797.52	2.74
799.5	2.87
801.5	2.82
803.48	3.01
805.46	2.99
805.48	3.04
807.44	2.88
809.44	3.03
811.42	2.98
813.4	2.91
815.38	2.94
817.38	2.9
819.36	2.88
821.34	2.94
823.32	2.94
825.32	2.86
827.3	2.9
829.28	2.83
831.26	2.95
833.26	2.85
835.24	2.82
837.22	2.89
839.2	2.85
841.2	2.97
843.18	2.86
843.38	3.05
845.16	3.01
849.14	3.04
851.12	2.97
853.1	3.03
855.08	2.88
859.06	2.83
861.04	2.88
865.02	2.83
867	2.81
868.98	2.9
870.44	2.99
870.98	2.93
872.96	3.01
874.94	2.84
876.92	2.87
878.92	2.8
880.9	2.88
881.26	2.84
882.88	2.66
884.86	2.7
886.68	2.85
886.86	2.79
888.84	3.03
890.82	2.79
892.1	2.83
892.8	3.05
894.8	2.92
896.78	2.72
897.5	2.94
898.76	3.01
900.74	2.98
902.74	2.89
902.92	2.83
904.72	2.82
906.7	2.77
908.34	3.02
908.68	2.83
910.68	2.79
912.66	2.86
913.74	2.87
914.64	2.62
916.62	2.99
918.62	2.88
920.6	2.8
922.58	2.83
924.56	2.78
924.58	2.94
926.56	2.78
928.54	2.8
930	3.38
930.52	2.91
932.5	2.95
934.5	2.74
936.48	2.74
938.46	2.86
940.44	2.97
940.82	2.79
942.44	2.7
944.42	2.82
946.4	2.93
948.38	2.79
950.38	2.99
952.36	2.97
954.34	2.91
956.32	2.97
957.06	2.87
958.32	2.88
960.3	3.09
962.28	3.01
962.48	3
964.26	2.91
966.26	2.97
967.88	2.83
968.24	2.86
970.22	3.01
972.2	2.9
974.2	2.99
976.18	2.9
978.16	3.01
978.72	2.91
980.14	3
982.14	2.82
984.12	2.82
986.1	2.85
988.08	3
989.54	2.84
990.08	2.97
992.06	2.92
994.04	2.76
996.02	2.81
998.02	2.94
1000	2.78
	2.96
	2.81
	2.96
	3
	3
	2.99
	3.04
	2.8
	2.73
	2.92
	2.87
	3.02
	2.83
	3.2
	2.99
	2.95
	2.87

## Sheet: M1_Alpha_G4-N2---G13-N7
Time (ns)	Distance (Å)
0.02	3.29
1.5	2.91
3.5	2.91
5.48	2.91
7.46	2.93
9.44	2.88
11.44	2.88
13.42	3.02
15.4	3.04
17.38	2.88
19.38	2.82
21.36	2.87
23.34	3.06
25.32	3.17
27.32	3
29.3	2.96
31.28	2.94
31.32	2.81
33.26	2.93
35.26	2.92
36.74	2.84
37.24	2.87
39.22	2.91
41.22	2.93
43.2	3.05
45.18	2.95
47.16	3.01
47.56	2.96
49.16	3.08
51.14	2.8
53.12	2.9
55.1	3
57.1	2.84
58.38	2.87
59.08	2.89
61.06	3.24
63.04	2.97
65.04	2.96
67.02	3.08
69	3.07
69.22	2.83
70.98	2.9
72.98	2.72
74.96	3.06
76.94	2.94
78.92	3.1
80.04	3.02
80.92	2.94
82.9	2.93
84.88	3.15
86.86	2.93
88.86	2.89
90.84	3.02
92.82	2.88
94.8	3.03
96.8	3.38
98.78	3
100.76	2.73
101.7	2.83
102.74	2.91
104.74	2.94
106.72	2.8
108.7	2.88
110.68	2.95
112.68	3.2
114.66	2.88
116.64	2.92
118.62	2.81
120.62	2.87
122.6	3.17
124.58	2.82
126.56	3.22
128.56	2.92
130.54	3.17
132.52	2.91
134.5	2.9
136.5	2.78
138.48	2.94
139.6	3.05
140.46	2.88
142.44	2.89
144.44	3.22
146.42	3.13
148.4	2.83
150.38	2.96
152.38	2.8
154.36	3.04
155.84	3
156.34	3.04
158.32	3.45
160.32	2.95
162.3	2.85
164.28	2.78
166.26	2.76
168.26	3.01
170.24	3.16
172.22	2.96
174.22	2.86
176.2	2.94
177.5	3.33
178.18	2.92
180.16	2.95
182.16	3.22
184.14	2.96
186.12	2.97
188.1	2.97
188.32	2.86
190.1	2.88
192.08	3
193.74	2.81
194.06	2.86
196.04	2.91
198.04	2.91
200.02	2.96
202	2.95
203.98	2.81
204.56	2.88
205.98	2.96
207.96	2.99
209.94	2.96
209.98	2.82
211.92	3.23
215.38	2.79
215.9	3.02
217.88	2.96
219.86	2.81
221.86	2.78
223.84	3.09
225.82	2.79
226.22	3.17
227.8	2.79
229.8	2.82
231.62	2.98
231.78	2.77
233.76	2.88
235.74	2.92
237.74	3.09
239.72	2.9
241.7	2.82
242.46	3.16
243.68	2.9
245.68	3.07
247.66	3.1
249.64	3
251.62	3.04
253.62	2.85
255.6	2.86
257.58	2.89
259.56	3.08
261.56	2.8
263.54	2.77
265.52	3.09
267.5	2.97
269.5	3
271.48	2.96
273.46	3.08
275.44	3.03
277.44	2.93
279.42	2.98
280.36	2.92
281.4	2.96
283.38	2.92
285.38	3.1
287.36	3
289.34	2.97
291.32	2.93
293.32	3.01
295.3	3
296.6	2.93
297.28	2.87
299.26	3.05
301.26	2.98
303.24	2.84
305.22	3.02
307.2	2.93
307.42	2.89
309.2	2.89
311.18	2.9
312.84	2.96
313.16	2.76
315.16	2.82
317.14	3
319.12	3.01
321.1	2.82
323.1	2.85
323.66	3.02
325.08	2.89
327.06	3.18
329.04	2.87
329.08	3.27
331.04	3.61
333.02	3.09
336.98	2.89
338.98	2.89
339.9	2.82
340.96	2.9
342.94	3.15
344.92	2.88
345.32	3.14
346.92	2.95
348.9	2.95
350.72	3.07
350.88	2.89
352.86	2.85
354.86	3.16
356.14	3.46
356.84	3.07
358.82	2.86
360.8	3.34
361.56	3.11
362.8	2.83
364.78	2.89
366.96	2.86
368.74	2.87
370.74	2.89
372.38	2.94
372.72	3
374.7	2.99
376.68	2.76
377.8	2.86
378.68	2.86
380.66	3.11
382.64	3.05
383.22	3.23
384.62	2.87
386.62	2.91
388.6	2.95
388.62	3.03
390.58	2.93
392.56	2.97
394.04	2.94
394.56	3.07
396.54	2.91
398.52	3.09
399.46	3.05
400.5	3.27
402.5	3.07
404.48	2.95
404.86	2.79
406.46	2.92
408.44	3.03
410.28	2.93
410.44	2.91
412.42	3.11
414.4	3.03
415.7	3.15
416.38	2.97
418.38	3.1
420.36	2.92
421.1	3.24
422.34	3.01
424.32	2.8
426.32	3.05
428.3	3.07
430.28	2.94
432.26	2.88
434.26	3.01
436.24	2.84
438.22	2.97
440.2	3.02
442.2	2.99
442.76	3.11
444.18	2.85
446.16	2.83
448.14	3.15
448.18	2.94
450.14	2.88
452.12	3.04
454.1	2.92
456.1	2.86
458.08	3.07
459	2.92
460.06	2.96
462.04	3.2
464.04	2.91
466.02	2.83
468	2.84
469.82	2.89
469.98	2.86
471.98	3.25
473.96	2.96
475.24	3.14
475.94	3.26
477.92	3.08
479.92	3.13
480.66	2.83
481.9	2.95
483.88	2.91
485.86	2.86
487.86	2.89
489.84	2.84
491.48	2.89
491.82	2.87
493.8	2.96
495.8	2.95
497.78	2.87
499.76	2.96
501.74	2.9
502.32	2.94
503.74	2.82
505.72	2.81
507.7	2.81
509.68	2.92
511.68	3.03
513.14	3.06
513.66	2.94
515.64	2.88
517.62	2.91
518.56	2.97
519.62	3.14
521.6	2.91
523.58	3.11
523.96	2.79
525.56	2.89
527.56	2.99
529.38	2.93
529.54	3.2
531.52	2.93
533.5	2.84
534.8	2.85
535.5	3.09
537.48	2.92
539.46	3.01
540.2	3.54
541.44	2.92
543.44	2.98
545.42	3.06
545.62	3.07
547.4	2.97
549.38	3.18
551.04	3.02
551.38	3
553.36	2.91
555.34	3.06
556.44	2.9
557.32	2.86
559.32	2.79
561.3	3.19
561.86	2.78
563.28	2.83
565.26	3.03
567.26	3.1
567.28	3.24
569.24	2.83
571.22	2.88
572.68	2.96
573.2	2.95
575.2	2.89
577.18	2.87
579.16	2.73
581.14	2.93
583.14	3.05
583.52	2.88
585.12	2.87
587.1	2.91
589.1	2.91
591.08	2.9
593.06	3.21
594.34	2.72
595.04	3.1
597.04	2.97
599.02	2.88
601	2.79
602.98	2.94
604.98	2.94
606.96	2.91
608.94	3.01
610.58	3.07
610.92	2.94
612.92	2.89
614.9	2.96
616	3.04
616.88	3
618.86	3.18
620.86	3.47
622.84	2.85
624.82	3.03
626.8	3.12
626.82	2.94
628.8	3.13
630.78	3.23
632.76	2.88
634.74	2.96
636.74	3
638.72	2.84
640.7	3.17
642.68	2.93
644.68	2.82
646.66	3.24
648.64	2.82
650.62	2.86
652.62	2.85
654.6	2.85
656.58	2.96
658.56	2.89
660.56	2.92
662.54	2.86
664.52	2.87
666.5	2.95
668.5	2.95
670.48	2.92
672.46	2.98
674.44	3.06
676.44	3.02
678.42	2.95
680.4	2.98
682.38	2.97
684.38	3.12
686.36	2.93
688.34	2.94
690.32	2.79
692.32	3.12
694.3	3.1
696.28	2.78
697.2	2.93
698.26	3.17
700.26	3.07
702.24	2.91
704.22	2.9
706.2	2.89
708.04	3.07
708.2	2.94
710.18	3.15
712.16	3.13
713.44	3.04
714.14	3.14
716.14	3.03
718.12	3.28
718.86	2.97
720.1	2.99
722.08	2.95
724.08	2.95
724.28	2.87
726.06	3.02
728.04	2.95
729.68	2.92
730.04	3
732.02	3.14
734	3.06
735.1	3.11
735.98	2.96
737.98	2.9
739.96	2.8
741.94	3.01
743.92	2.92
745.92	3.15
747.9	2.97
749.88	2.88
751.34	2.95
751.86	2.89
753.86	3.32
755.84	3.08
757.82	3.2
759.8	2.98
761.8	3.1
762.16	2.95
763.78	2.87
765.76	2.81
767.74	2.86
769.74	2.86
771.72	2.96
773	3.05
773.7	2.72
775.68	2.83
777.68	3.06
779.66	2.87
781.64	2.95
783.62	3.1
783.82	3.02
785.62	2.78
789.58	2.87
791.56	3
793.56	2.86
794.64	3.01
795.54	3.05
797.52	3.13
799.5	3.12
801.5	3.2
803.48	2.8
805.46	2.98
805.48	2.92
807.44	3.42
809.44	2.92
811.42	2.95
813.4	2.92
815.38	2.89
817.38	2.75
819.36	3.05
821.34	2.93
823.32	2.92
825.32	2.97
827.3	3.12
829.28	3.25
831.26	2.97
833.26	2.85
835.24	2.91
837.22	3.02
839.2	2.85
841.2	2.91
843.18	2.94
843.38	3.03
845.16	2.97
849.14	2.88
851.12	2.89
853.1	3.03
855.08	2.84
859.06	2.97
861.04	2.93
865.02	2.78
867	2.92
868.98	2.78
870.44	3.05
870.98	3.23
872.96	3.12
874.94	3.14
876.92	2.75
878.92	2.86
880.9	3.22
881.26	2.82
882.88	2.91
884.86	2.95
886.68	2.94
886.86	3.04
888.84	3.09
890.82	2.85
892.1	2.73
892.8	2.95
894.8	2.85
896.78	2.87
897.5	3.08
898.76	2.99
900.74	3.09
902.74	3.01
902.92	3.23
904.72	2.97
906.7	3
908.34	2.87
908.68	3.42
910.68	2.94
912.66	2.85
913.74	2.88
914.64	2.84
916.62	2.97
918.62	2.8
920.6	2.96
922.58	2.85
924.56	3.21
924.58	2.97
926.56	3.23
928.54	2.9
930	3.04
930.52	2.86
932.5	3.1
934.5	2.86
936.48	2.85
938.46	2.81
940.44	2.88
940.82	2.99
942.44	2.89
944.42	3.06
946.4	2.88
948.38	2.87
950.38	2.86
952.36	2.88
954.34	3.08
956.32	2.98
957.06	2.89
958.32	3
960.3	3.13
962.28	3
962.48	2.98
964.26	2.88
966.26	3.42
967.88	2.97
968.24	2.92
970.22	3
972.2	3.09
974.2	2.9
976.18	3.19
978.16	2.92
978.72	2.94
980.14	2.83
982.14	2.76
984.12	2.91
986.1	2.81
988.08	3.11
989.54	3.02
990.08	2.75
992.06	2.84
994.04	2.94
996.02	2.82
998.02	3.18
1000	2.91
	2.84
	3.06
	2.97
	2.92
	2.85
	2.89
	2.79
	3.09
	2.93
	2.93
	3.2
	3.01
	2.87
	2.83
	2.86
	2.96
	2.95

## Sheet: M1_Alpha_G13-N2---G17-N7
Time (ns)	Distance (Å)
0.02	3.08
1.5	2.93
3.5	2.99
5.48	3.14
7.46	2.9
9.44	2.91
11.44	2.87
13.42	2.94
15.4	2.99
17.38	2.83
19.38	3.08
21.36	3.19
23.34	2.92
25.32	2.95
27.32	2.95
29.3	3.12
31.28	2.99
31.32	2.95
33.26	3.1
35.26	2.82
36.74	2.97
37.24	2.99
39.22	3.12
41.22	2.86
43.2	2.98
45.18	3.08
47.16	3.01
47.56	3
49.16	3.03
51.14	2.86
53.12	2.86
55.1	2.96
57.1	2.88
58.38	2.82
59.08	2.98
61.06	3.09
63.04	3.28
65.04	2.77
67.02	3.16
69	3.03
69.22	3.17
70.98	3.16
72.98	3.16
74.96	2.9
76.94	3.12
78.92	3.15
80.04	3.56
80.92	3
82.9	2.71
84.88	2.91
86.86	3.04
88.86	3.37
90.84	2.72
92.82	3.03
94.8	3.09
96.8	2.92
98.78	3.09
100.76	2.94
101.7	3.13
102.74	3.06
104.74	3.04
106.72	3.07
108.7	3.1
110.68	2.91
112.68	2.94
114.66	3.33
116.64	3.08
118.62	2.85
120.62	3
122.6	2.95
124.58	2.93
126.56	3.05
128.56	3.1
130.54	3.21
132.52	2.92
134.5	2.93
136.5	2.83
138.48	3.21
139.6	2.98
140.46	3.11
142.44	3
144.44	2.99
146.42	2.89
148.4	3.09
150.38	2.91
152.38	3.24
154.36	3.17
155.84	3.19
156.34	2.91
158.32	2.98
160.32	3
162.3	2.78
164.28	3.24
166.26	3.16
168.26	3.27
170.24	2.91
172.22	3.11
174.22	2.84
176.2	2.87
177.5	2.98
178.18	3.29
180.16	3.12
182.16	3.02
184.14	2.83
186.12	5.52
188.1	3.09
188.32	3.15
190.1	3.03
192.08	2.98
193.74	2.92
194.06	3.23
196.04	3.2
198.04	2.88
200.02	2.9
202	2.99
203.98	2.82
204.56	2.83
205.98	2.93
207.96	3.21
209.94	3.4
209.98	3.08
211.92	3.01
215.38	2.97
215.9	2.93
217.88	3.11
219.86	3.18
221.86	2.75
223.84	2.91
225.82	3.15
226.22	2.85
227.8	2.97
229.8	3.04
231.62	2.83
231.78	3.34
233.76	2.87
235.74	2.83
237.74	3.08
239.72	3.09
241.7	3.08
242.46	3.08
243.68	2.92
245.68	3.32
247.66	2.88
249.64	2.9
251.62	3.08
253.62	3.04
255.6	2.98
257.58	3.06
259.56	2.9
261.56	5.31
263.54	2.95
265.52	2.97
267.5	3.09
269.5	3.13
271.48	3.29
273.46	2.89
275.44	2.95
277.44	3.11
279.42	3.17
280.36	3.17
281.4	2.96
283.38	3.41
285.38	2.9
287.36	2.98
289.34	2.91
291.32	2.94
293.32	2.86
295.3	2.89
296.6	3.2
297.28	2.92
299.26	2.95
301.26	2.9
303.24	2.93
305.22	3.15
307.2	3.12
307.42	2.88
309.2	2.93
311.18	2.86
312.84	2.73
313.16	2.8
315.16	2.88
317.14	3.32
319.12	2.87
321.1	2.84
323.1	2.99
323.66	2.84
325.08	2.97
327.06	2.87
329.04	2.84
329.08	3.04
331.04	2.85
333.02	2.82
336.98	3.23
338.98	3.32
339.9	3.03
340.96	3
342.94	3.08
344.92	2.95
345.32	2.91
346.92	2.86
348.9	3.16
350.72	2.89
350.88	2.94
352.86	3.09
354.86	3.1
356.14	3.32
356.84	3.19
358.82	3.05
360.8	2.87
361.56	2.93
362.8	2.93
364.78	3.37
366.96	2.88
368.74	3.1
370.74	3.23
372.38	3
372.72	2.85
374.7	3.09
376.68	3.32
377.8	3.36
378.68	3.24
380.66	2.83
382.64	3.2
383.22	2.99
384.62	3.04
386.62	3.08
388.6	2.98
388.62	2.91
390.58	2.83
392.56	2.99
394.04	2.85
394.56	3.04
396.54	3.4
398.52	2.94
399.46	3.08
400.5	2.94
402.5	3.11
404.48	2.94
404.86	3.17
406.46	3.01
408.44	2.81
410.28	2.95
410.44	3.08
412.42	3.03
414.4	2.8
415.7	2.92
416.38	3.04
418.38	3.86
420.36	2.8
421.1	3.02
422.34	3.1
424.32	2.93
426.32	3.07
428.3	3.29
430.28	3.13
432.26	3.1
434.26	2.84
436.24	2.94
438.22	2.97
440.2	2.85
442.2	2.93
442.76	2.73
444.18	2.98
446.16	3.02
448.14	2.97
448.18	3.15
450.14	2.95
452.12	3.05
454.1	2.99
456.1	3.17
458.08	3.15
459	3.15
460.06	2.76
462.04	3.05
464.04	2.95
466.02	2.9
468	3.18
469.82	3.01
469.98	2.93
471.98	2.97
473.96	3.23
475.24	3.07
475.94	3.06
477.92	3.12
479.92	3.05
480.66	3.21
481.9	2.99
483.88	2.95
485.86	3.07
487.86	2.92
489.84	3.17
491.48	3.13
491.82	3.16
493.8	5.52
495.8	3.14
497.78	3
499.76	2.98
501.74	2.98
502.32	2.94
503.74	3.09
505.72	3.24
507.7	3.27
509.68	3.08
511.68	2.97
513.14	2.84
513.66	2.99
515.64	3.03
517.62	3.01
518.56	3.01
519.62	3.28
521.6	3.15
523.58	3.21
523.96	3.19
525.56	2.93
527.56	3.02
529.38	2.99
529.54	2.88
531.52	3.06
533.5	3.15
534.8	2.85
535.5	3.03
537.48	2.86
539.46	2.88
540.2	3.17
541.44	2.99
543.44	3.01
545.42	2.91
545.62	3.02
547.4	2.77
549.38	3.16
551.04	2.93
551.38	3.15
553.36	3.22
555.34	2.99
556.44	2.97
557.32	2.83
559.32	3.11
561.3	3.04
561.86	3.13
563.28	3.14
565.26	3.17
567.26	2.99
567.28	2.89
569.24	2.96
571.22	3.03
572.68	3.04
573.2	3.07
575.2	3
577.18	2.75
579.16	2.95
581.14	3.04
583.14	3.26
583.52	2.85
585.12	3.03
587.1	3.01
589.1	2.88
591.08	3.48
593.06	2.96
594.34	3.07
595.04	2.88
597.04	3.17
599.02	2.86
601	2.97
602.98	2.95
604.98	2.88
606.96	2.96
608.94	2.91
610.58	2.94
610.92	2.99
612.92	3.25
614.9	2.92
616	3.09
616.88	3.12
618.86	2.83
620.86	3.16
622.84	2.89
624.82	3.11
626.8	2.79
626.82	3.04
628.8	2.91
630.78	2.78
632.76	3.32
634.74	3
636.74	2.99
638.72	3.04
640.7	2.82
642.68	3.15
644.68	2.87
646.66	2.9
648.64	3.09
650.62	3.06
652.62	2.95
654.6	3.1
656.58	2.93
658.56	2.9
660.56	3
662.54	2.87
664.52	2.95
666.5	3
668.5	2.88
670.48	3.05
672.46	3.02
674.44	2.86
676.44	2.95
678.42	2.98
680.4	2.92
682.38	2.95
684.38	2.99
686.36	2.88
688.34	3.08
690.32	3.1
692.32	2.91
694.3	3.27
696.28	3.24
697.2	3.11
698.26	3.01
700.26	2.97
702.24	3.3
704.22	3.08
706.2	3.06
708.04	3.21
708.2	3.05
710.18	3.14
712.16	2.76
713.44	3.05
714.14	3.17
716.14	2.88
718.12	2.98
718.86	3.05
720.1	3.08
722.08	3.08
724.08	2.9
724.28	2.98
726.06	3.4
728.04	3.08
729.68	2.96
730.04	3.07
732.02	2.93
734	2.86
735.1	2.9
735.98	3.1
737.98	2.85
739.96	2.87
741.94	3.16
743.92	3.07
745.92	3.02
747.9	3.06
749.88	3.02
751.34	2.97
751.86	3.09
753.86	2.99
755.84	2.89
757.82	3.03
759.8	2.92
761.8	2.85
762.16	3.14
763.78	3.02
765.76	2.86
767.74	2.99
769.74	3.13
771.72	2.86
773	2.93
773.7	2.79
775.68	2.91
777.68	3.14
779.66	2.76
781.64	3.03
783.62	3.16
783.82	2.97
785.62	3.09
789.58	3.13
791.56	2.89
793.56	3.12
794.64	3.22
795.54	3.02
797.52	2.9
799.5	2.97
801.5	2.77
803.48	3.03
805.46	2.97
805.48	3.14
807.44	3.16
809.44	3.05
811.42	3.16
813.4	3.05
815.38	2.98
817.38	3.08
819.36	2.77
821.34	3.07
823.32	3.18
825.32	3.32
827.3	3.02
829.28	3.2
831.26	3.18
833.26	2.9
835.24	2.9
837.22	2.92
839.2	2.89
841.2	3.03
843.18	3.08
843.38	3.05
845.16	3.02
849.14	3.05
851.12	3.09
853.1	3.2
855.08	2.79
859.06	3.3
861.04	3.01
865.02	2.85
867	2.84
868.98	3.05
870.44	2.96
870.98	3.05
872.96	3.07
874.94	3.09
876.92	3.21
878.92	2.94
880.9	3.03
881.26	3.04
882.88	2.85
884.86	2.92
886.68	3.11
886.86	2.78
888.84	2.94
890.82	3.01
892.1	2.93
892.8	2.95
894.8	2.91
896.78	3.13
897.5	3.05
898.76	3.38
900.74	2.85
902.74	2.96
902.92	3.01
904.72	2.91
906.7	3.06
908.34	2.86
908.68	3.09
910.68	3.13
912.66	2.78
913.74	3.09
914.64	2.79
916.62	3.02
918.62	3.19
920.6	2.98
922.58	2.98
924.56	2.92
924.58	2.75
926.56	3.04
928.54	3.03
930	3.01
930.52	2.98
932.5	2.88
934.5	3.18
936.48	3.42
938.46	2.89
940.44	2.94
940.82	2.99
942.44	2.93
944.42	3.15
946.4	3.11
948.38	3.32
950.38	3.08
952.36	3.06
954.34	3.12
956.32	3.27
957.06	3.08
958.32	3.13
960.3	3.29
962.28	2.89
962.48	2.94
964.26	3.15
966.26	3.13
967.88	2.86
968.24	2.99
970.22	3.19
972.2	2.93
974.2	3.07
976.18	2.89
978.16	3.09
978.72	2.82
980.14	2.94
982.14	3.09
984.12	3.16
986.1	2.86
988.08	3.1
989.54	2.88
990.08	2.79
992.06	2.96
994.04	2.87
996.02	2.79
998.02	3.09
1000	2.99
	2.94
	2.75
	2.96
	3.15
	2.78
	2.98
	2.93
	3.01
	2.99
	2.83
	3.3
	2.88
	3
	3
	3.32
	2.93
	3.14

## Sheet: M1_Alpha_G17-N2---G4-N7
Time (ns)	Distance (Å)
0.02	2.97
1.5	3.09
3.5	2.96
5.48	2.91
7.46	2.93
9.44	2.98
11.44	2.85
13.42	2.89
15.4	3.06
17.38	2.76
19.38	3.39
21.36	3.27
23.34	3.04
25.32	2.89
27.32	2.97
29.3	2.94
31.28	3.15
31.32	2.96
33.26	3.02
35.26	3.24
36.74	3.14
37.24	3.06
39.22	3.03
41.22	3.2
43.2	3.26
45.18	2.88
47.16	2.83
47.56	3.09
49.16	2.94
51.14	3.03
53.12	3.24
55.1	3.17
57.1	3.2
58.38	3.1
59.08	2.89
61.06	2.89
63.04	2.91
65.04	3.05
67.02	3.11
69	3.07
69.22	2.84
70.98	3.05
72.98	2.95
74.96	3.2
76.94	3.12
78.92	2.97
80.04	2.83
80.92	3.47
82.9	3.11
84.88	3
86.86	3
88.86	2.98
90.84	2.92
92.82	2.89
94.8	2.88
96.8	3.21
98.78	2.89
100.76	2.85
101.7	2.92
102.74	2.91
104.74	3.06
106.72	3.17
108.7	2.88
110.68	2.91
112.68	3.11
114.66	3.17
116.64	3.06
118.62	3.03
120.62	2.98
122.6	2.8
124.58	3.08
126.56	2.94
128.56	2.98
130.54	3.14
132.52	3.04
134.5	2.83
136.5	3.34
138.48	2.97
139.6	3.04
140.46	2.86
142.44	3.58
144.44	2.99
146.42	3.41
148.4	3.27
150.38	3.07
152.38	3.17
154.36	3.25
155.84	3.07
156.34	3.13
158.32	2.85
160.32	2.91
162.3	2.96
164.28	2.96
166.26	2.99
168.26	2.89
170.24	3.06
172.22	3.28
174.22	2.9
176.2	3.21
177.5	2.91
178.18	3.55
180.16	3.39
182.16	3.04
184.14	3.09
186.12	2.83
188.1	2.88
188.32	3.15
190.1	3.08
192.08	2.87
193.74	2.96
194.06	3
196.04	2.88
198.04	3.19
200.02	2.94
202	2.97
203.98	2.89
204.56	3.01
205.98	2.94
207.96	2.83
209.94	2.89
209.98	2.84
211.92	3.08
215.38	2.96
215.9	2.89
217.88	2.88
219.86	2.97
221.86	2.91
223.84	3.06
225.82	2.91
226.22	2.89
227.8	3.02
229.8	3.03
231.62	3.1
231.78	3.09
233.76	3.13
235.74	3.05
237.74	3.12
239.72	3.6
241.7	2.92
242.46	2.9
243.68	3.2
245.68	2.96
247.66	3
249.64	2.77
251.62	3.02
253.62	3.21
255.6	2.79
257.58	2.93
259.56	2.95
261.56	2.92
263.54	2.93
265.52	3.18
267.5	3.03
269.5	2.99
271.48	3.36
273.46	3.59
275.44	3.08
277.44	3.15
279.42	2.91
280.36	2.77
281.4	3.15
283.38	3.15
285.38	2.97
287.36	2.93
289.34	3.33
291.32	2.9
293.32	2.88
295.3	2.93
296.6	3.18
297.28	3.05
299.26	3.2
301.26	3.12
303.24	2.86
305.22	2.93
307.2	3.06
307.42	2.86
309.2	2.96
311.18	2.97
312.84	3.08
313.16	3.16
315.16	3.35
317.14	3.11
319.12	2.95
321.1	2.88
323.1	2.93
323.66	2.82
325.08	2.94
327.06	2.81
329.04	2.89
329.08	3.11
331.04	2.9
333.02	3.05
336.98	3.01
338.98	3.13
339.9	3.03
340.96	3
342.94	3.11
344.92	2.93
345.32	3.18
346.92	3.17
348.9	3.15
350.72	3.23
350.88	2.82
352.86	2.81
354.86	3.08
356.14	3.23
356.84	3.1
358.82	3.09
360.8	3.18
361.56	3.12
362.8	3.01
364.78	3.27
366.96	2.79
368.74	2.92
370.74	3.07
372.38	3.23
372.72	3.39
374.7	2.89
376.68	3.21
377.8	2.97
378.68	3.07
380.66	2.76
382.64	3.02
383.22	3.13
384.62	2.86
386.62	2.84
388.6	3
388.62	2.84
390.58	3.07
392.56	2.73
394.04	3.36
394.56	3.02
396.54	2.96
398.52	3.04
399.46	2.93
400.5	2.8
402.5	3.04
404.48	2.93
404.86	3.01
406.46	2.74
408.44	2.89
410.28	2.99
410.44	2.98
412.42	2.99
414.4	2.96
415.7	3.08
416.38	2.96
418.38	2.96
420.36	3.14
421.1	3.12
422.34	2.93
424.32	2.9
426.32	2.96
428.3	2.88
430.28	3.04
432.26	3.01
434.26	2.94
436.24	3.04
438.22	2.98
440.2	2.93
442.2	2.97
442.76	3.06
444.18	3.03
446.16	2.91
448.14	3.02
448.18	3.04
450.14	3.19
452.12	2.98
454.1	2.85
456.1	2.78
458.08	3.01
459	2.97
460.06	3.07
462.04	3.01
464.04	2.97
466.02	2.97
468	2.97
469.82	3.02
469.98	2.89
471.98	2.9
473.96	3.12
475.24	3.01
475.94	2.78
477.92	2.98
479.92	3.26
480.66	3.03
481.9	3.15
483.88	3.1
485.86	2.81
487.86	2.94
489.84	3.09
491.48	2.92
491.82	3
493.8	2.97
495.8	2.84
497.78	2.97
499.76	3.11
501.74	2.95
502.32	2.97
503.74	2.83
505.72	2.92
507.7	2.91
509.68	3.08
511.68	2.86
513.14	3.21
513.66	2.93
515.64	2.97
517.62	2.99
518.56	2.96
519.62	2.82
521.6	2.81
523.58	2.9
523.96	2.9
525.56	3.08
527.56	2.84
529.38	2.99
529.54	3
531.52	3
533.5	2.92
534.8	3
535.5	3.05
537.48	2.87
539.46	2.83
540.2	2.78
541.44	2.82
543.44	2.8
545.42	2.9
545.62	3.03
547.4	3.01
549.38	3.01
551.04	3.26
551.38	3.03
553.36	2.86
555.34	2.89
556.44	3.17
557.32	2.83
559.32	2.91
561.3	3.09
561.86	2.8
563.28	2.81
565.26	2.98
567.26	3.2
567.28	3.02
569.24	2.97
571.22	2.83
572.68	2.99
573.2	2.87
575.2	3.07
577.18	2.83
579.16	2.99
581.14	2.97
583.14	2.87
583.52	3.05
585.12	2.91
587.1	3.08
589.1	3.05
591.08	2.9
593.06	3.03
594.34	2.96
595.04	3.24
597.04	3.05
599.02	3.07
601	3.1
602.98	3.19
604.98	3.12
606.96	2.82
608.94	2.85
610.58	3.02
610.92	2.79
612.92	3.48
614.9	2.87
616	3.12
616.88	3.02
618.86	2.94
620.86	3.11
622.84	3.02
624.82	2.78
626.8	2.9
626.82	2.99
628.8	2.83
630.78	2.9
632.76	2.84
634.74	2.94
636.74	2.83
638.72	2.99
640.7	2.79
642.68	2.91
644.68	2.89
646.66	3.06
648.64	2.76
650.62	2.95
652.62	3.13
654.6	2.91
656.58	3.05
658.56	3.19
660.56	2.83
662.54	2.89
664.52	2.76
666.5	2.77
668.5	2.93
670.48	3.29
672.46	2.9
674.44	2.92
676.44	3.09
678.42	3.08
680.4	2.95
682.38	3.17
684.38	2.87
686.36	2.94
688.34	3.1
690.32	3
692.32	2.95
694.3	3.2
696.28	2.74
697.2	2.91
698.26	2.84
700.26	2.81
702.24	2.97
704.22	2.94
706.2	2.98
708.04	2.91
708.2	3
710.18	2.88
712.16	2.95
713.44	3
714.14	3.06
716.14	2.92
718.12	3.01
718.86	2.91
720.1	2.97
722.08	2.94
724.08	2.96
724.28	2.88
726.06	2.91
728.04	3.05
729.68	3.39
730.04	3.04
732.02	3.19
734	2.86
735.1	3.01
735.98	2.98
737.98	2.92
739.96	2.91
741.94	3.17
743.92	2.9
745.92	3.06
747.9	2.86
749.88	2.9
751.34	3.15
751.86	2.95
753.86	2.75
755.84	2.89
757.82	2.8
759.8	3.14
761.8	2.99
762.16	2.89
763.78	3.19
765.76	2.96
767.74	3.54
769.74	2.97
771.72	2.95
773	2.96
773.7	3.01
775.68	3.17
777.68	3
779.66	2.91
781.64	2.92
783.62	2.88
783.82	2.95
785.62	2.98
789.58	3.1
791.56	2.96
793.56	2.87
794.64	3.15
795.54	3.01
797.52	3.01
799.5	3.11
801.5	2.81
803.48	3.01
805.46	3.02
805.48	3.05
807.44	2.94
809.44	3.07
811.42	2.93
813.4	3.25
815.38	2.94
817.38	2.98
819.36	2.93
821.34	3.11
823.32	3.01
825.32	2.96
827.3	2.97
829.28	3.13
831.26	2.85
833.26	2.82
835.24	2.98
837.22	3.21
839.2	2.85
841.2	2.76
843.18	2.79
843.38	2.94
845.16	2.89
849.14	3.26
851.12	2.95
853.1	3.07
855.08	2.93
859.06	3.09
861.04	3.1
865.02	3.19
867	2.88
868.98	3.46
870.44	3.08
870.98	3.05
872.96	2.74
874.94	3.09
876.92	2.98
878.92	2.9
880.9	3.07
881.26	3.08
882.88	2.84
884.86	3.06
886.68	2.82
886.86	2.98
888.84	3.06
890.82	3.12
892.1	2.88
892.8	3.06
894.8	3.37
896.78	3.09
897.5	3.16
898.76	3.1
900.74	2.9
902.74	3.07
902.92	2.98
904.72	3
906.7	2.77
908.34	3.01
908.68	3.55
910.68	3.16
912.66	3.28
913.74	2.88
914.64	3.09
916.62	3.05
918.62	3.34
920.6	2.97
922.58	3.1
924.56	3.19
924.58	2.94
926.56	3.02
928.54	2.85
930	2.82
930.52	3.12
932.5	3.27
934.5	2.89
936.48	3.12
938.46	3.2
940.44	3.13
940.82	3.33
942.44	3.04
944.42	2.81
946.4	3.05
948.38	3.25
950.38	3.17
952.36	3.05
954.34	3.02
956.32	3.27
957.06	3.18
958.32	3.23
960.3	3.15
962.28	2.9
962.48	3.18
964.26	3.17
966.26	3.06
967.88	3.13
968.24	2.78
970.22	3.21
972.2	3.21
974.2	3.01
976.18	3.15
978.16	3.04
978.72	2.93
980.14	3
982.14	2.84
984.12	2.96
986.1	3.05
988.08	2.9
989.54	3.02
990.08	3.07
992.06	2.79
994.04	2.84
996.02	3.21
998.02	3.02
1000	3.14

## Sheet: M1_Alpha_A9-N7---G4-N2
Time (ns)	Distance (Å)
0.02	2.77
1.5	7.92
3.5	8.57
5.48	7.16
7.46	5.99
9.44	7.62
11.44	8.34
13.42	6.13
15.4	7.27
17.38	7.51
19.38	8.82
21.36	10.07
23.34	7.6
25.32	5.85
27.32	6.08
29.3	8.09
31.28	9.79
31.32	10.04
33.26	10.66
35.26	9.1
36.74	8.55
37.24	7.96
39.22	7.39
41.22	7.9
43.2	6.93
45.18	8.03
47.16	3.44
47.56	3.73
49.16	3.39
51.14	2.85
53.12	2.93
55.1	2.81
57.1	2.88
58.38	7.35
59.08	6.59
61.06	7.82
63.04	6.53
65.04	2.84
67.02	2.94
69	3.05
69.22	3.17
70.98	2.81
72.98	8.46
74.96	6.97
76.94	7.19
78.92	7.41
80.04	6.41
80.92	2.86
82.9	2.87
84.88	5.85
86.86	7.82
88.86	6.62
90.84	4.77
92.82	7.13
94.8	6.36
96.8	7.83
98.78	8.64
100.76	8.72
101.7	8.92
102.74	12.6
104.74	11.66
106.72	13.25
108.7	13.02
110.68	13.67
112.68	14.02
114.66	9.99
116.64	13.49
118.62	14.41
120.62	14.57
122.6	14.83
124.58	11.58
126.56	14.01
128.56	12.25
130.54	12.09
132.52	10.86
134.5	13.19
136.5	14.21
138.48	10.66
139.6	14.28
140.46	10.09
142.44	14.09
144.44	13
146.42	13.83
148.4	13.77
150.38	14.04
152.38	15.7
154.36	13.5
155.84	10.65
156.34	11.78
158.32	13.19
160.32	13.51
162.3	12.33
164.28	13.62
166.26	13.93
168.26	9.6
170.24	13.85
172.22	9.8
174.22	13
176.2	13.26
177.5	10.67
178.18	11.55
180.16	10.79
182.16	11.73
184.14	12.02
186.12	12.23
188.1	11.79
188.32	12.8
190.1	11.91
192.08	12.65
193.74	12.48
194.06	12.83
196.04	11.98
198.04	12.54
200.02	13.93
202	14.69
203.98	13.56
204.56	14.37
205.98	14.74
207.96	13.98
209.94	14.18
209.98	14.11
211.92	14.22
215.38	14.83
215.9	9.92
217.88	12.58
219.86	11.66
221.86	11.83
223.84	10.47
225.82	13.92
226.22	11.6
227.8	12.07
229.8	10.66
231.62	12.71
231.78	13.16
233.76	11.85
235.74	11.11
237.74	10.95
239.72	12.13
241.7	9.11
242.46	11.4
243.68	12.09
245.68	13.96
247.66	14.14
249.64	13.14
251.62	13.83
253.62	13
255.6	14.29
257.58	13.12
259.56	13.09
261.56	13.4
263.54	11.14
265.52	11.32
267.5	13.44
269.5	13.03
271.48	14.19
273.46	10.11
275.44	10.44
277.44	13.32
279.42	13.15
280.36	7.31
281.4	11.76
283.38	13.98
285.38	14.47
287.36	12.38
289.34	10.86
291.32	11.85
293.32	10.89
295.3	12.44
296.6	11.48
297.28	11.9
299.26	13.46
301.26	13.63
303.24	14.78
305.22	13.43
307.2	11.21
307.42	10.93
309.2	11.47
311.18	11.02
312.84	12.32
313.16	11.94
315.16	10.9
317.14	10.21
319.12	13.56
321.1	12.74
323.1	13.11
323.66	12.59
325.08	12.77
327.06	16.27
329.04	14.99
329.08	14.81
331.04	9.48
333.02	12.74
336.98	10.9
338.98	10.84
339.9	9.35
340.96	5.58
342.94	7.17
344.92	8.6
345.32	6.05
346.92	7.48
348.9	11.27
350.72	7.95
350.88	10.92
352.86	4.94
354.86	3.24
356.14	2.95
356.84	4.85
358.82	4.92
360.8	3.15
361.56	3.08
362.8	3.37
364.78	2.77
366.96	3.82
368.74	3.12
370.74	3.04
372.38	3
372.72	2.98
374.7	2.85
376.68	3.12
377.8	3.02
378.68	2.91
380.66	2.82
382.64	3.03
383.22	2.82
384.62	2.92
386.62	2.89
388.6	2.94
388.62	3.08
390.58	3.08
392.56	2.84
394.04	2.89
394.56	2.95
396.54	2.9
398.52	2.83
399.46	2.91
400.5	2.83
402.5	2.86
404.48	2.84
404.86	3.03
406.46	2.93
408.44	2.75
410.28	3.07
410.44	3.11
412.42	3.01
414.4	3.04
415.7	3.03
416.38	2.7
418.38	3.22
420.36	2.88
421.1	3.02
422.34	3.01
424.32	3.01
426.32	3.1
428.3	2.85
430.28	2.91
432.26	2.91
434.26	2.86
436.24	2.93
438.22	3.23
440.2	3.04
442.2	2.9
442.76	3.07
444.18	2.84
446.16	2.9
448.14	2.9
448.18	2.97
450.14	2.88
452.12	3.02
454.1	2.8
456.1	2.91
458.08	2.86
459	2.92
460.06	2.97
462.04	2.85
464.04	3.42
466.02	3.05
468	2.79
469.82	2.79
469.98	2.96
471.98	2.93
473.96	2.81
475.24	2.88
475.94	2.97
477.92	3.22
479.92	2.85
480.66	5.67
481.9	2.88
483.88	2.86
485.86	2.87
487.86	2.77
489.84	2.77
491.48	2.95
491.82	2.81
493.8	2.99
495.8	2.83
497.78	2.96
499.76	2.9
501.74	2.78
502.32	2.81
503.74	2.87
505.72	2.92
507.7	2.9
509.68	2.99
511.68	2.97
513.14	2.89
513.66	2.98
515.64	2.89
517.62	2.81
518.56	2.89
519.62	2.83
521.6	2.88
523.58	2.73
523.96	2.81
525.56	2.85
527.56	2.93
529.38	6.69
529.54	7.86
531.52	8.53
533.5	5.72
534.8	5.34
535.5	4.62
537.48	6.43
539.46	6.52
540.2	7.17
541.44	7.38
543.44	5.24
545.42	5.86
545.62	5.42
547.4	7.09
549.38	8.71
551.04	8.48
551.38	8.16
553.36	3.01
555.34	2.96
556.44	2.85
557.32	2.84
559.32	3.36
561.3	2.88
561.86	2.88
563.28	2.92
565.26	2.89
567.26	2.87
567.28	2.77
569.24	2.79
571.22	2.95
572.68	3.05
573.2	3.12
575.2	2.84
577.18	2.83
579.16	3.11
581.14	2.86
583.14	2.9
583.52	2.99
585.12	2.81
587.1	2.88
589.1	2.94
591.08	3.5
593.06	3.04
594.34	2.87
595.04	3.03
597.04	2.83
599.02	2.96
601	3.05
602.98	3.04
604.98	3.22
606.96	3.35
608.94	2.94
610.58	3.21
610.92	2.82
612.92	2.83
614.9	2.93
616	3.01
616.88	3.08
618.86	3.09
620.86	2.82
622.84	2.93
624.82	3.18
626.8	3.01
626.82	3.06
628.8	2.9
630.78	3.02
632.76	2.97
634.74	3.03
636.74	2.98
638.72	2.92
640.7	3.02
642.68	2.87
644.68	2.88
646.66	2.9
648.64	2.86
650.62	2.98
652.62	3.13
654.6	3.01
656.58	2.93
658.56	2.76
660.56	2.94
662.54	2.91
664.52	3
666.5	3.2
668.5	2.87
670.48	2.76
672.46	2.89
674.44	2.79
676.44	2.83
678.42	2.92
680.4	3.33
682.38	2.84
684.38	2.82
686.36	2.82
688.34	2.78
690.32	2.9
692.32	2.85
694.3	2.88
696.28	2.89
697.2	2.97
698.26	3.01
700.26	3
702.24	2.96
704.22	3.08
706.2	2.88
708.04	2.76
708.2	3.06
710.18	2.88
712.16	2.92
713.44	2.98
714.14	2.87
716.14	3.11
718.12	3.27
718.86	2.96
720.1	3.03
722.08	3
724.08	3.04
724.28	2.82
726.06	2.89
728.04	2.97
729.68	2.92
730.04	2.87
732.02	2.89
734	2.96
735.1	2.88
735.98	3
737.98	2.82
739.96	2.94
741.94	3.01
743.92	2.81
745.92	2.86
747.9	3.04
749.88	2.9
751.34	2.9
751.86	2.9
753.86	2.99
755.84	3.04
757.82	2.91
759.8	2.85
761.8	2.78
762.16	2.93
763.78	2.91
765.76	3.1
767.74	2.81
769.74	3.08
771.72	3.21
773	2.93
773.7	2.97
775.68	3.02
777.68	2.76
779.66	2.75
781.64	2.83
783.62	3.23
783.82	2.84
785.62	3.22
789.58	2.81
791.56	2.99
793.56	2.9
794.64	2.91
795.54	3.12
797.52	2.96
799.5	2.97
801.5	2.86
803.48	2.99
805.46	3.13
805.48	2.97
807.44	2.97
809.44	2.86
811.42	2.96
813.4	3
815.38	2.81
817.38	2.81
819.36	3.04
821.34	2.93
823.32	2.95
825.32	3.26
827.3	2.76
829.28	2.92
831.26	2.92
833.26	3.14
835.24	2.85
837.22	2.92
839.2	3.07
841.2	2.94
843.18	3.13
843.38	3.01
845.16	2.8
849.14	2.94
851.12	2.83
853.1	2.93
855.08	2.82
859.06	2.84
861.04	2.84
865.02	2.9
867	2.98
868.98	2.94
870.44	2.78
870.98	2.85
872.96	2.91
874.94	2.98
876.92	2.78
878.92	3
880.9	2.92
881.26	2.85
882.88	2.79
884.86	2.91
886.68	3.03
886.86	2.99
888.84	2.92
890.82	3.08
892.1	2.83
892.8	2.8
894.8	2.83
896.78	3.07
897.5	2.94
898.76	2.94
900.74	3.08
902.74	2.94
902.92	2.96
904.72	2.89
906.7	2.83
908.34	2.91
908.68	2.9
910.68	2.91
912.66	3.08
913.74	2.8
914.64	3.11
916.62	2.95
918.62	3.19
920.6	2.85
922.58	2.96
924.56	3.1
924.58	3.29
926.56	3.02
928.54	2.86
930	2.72
930.52	2.92
932.5	3.14
934.5	3
936.48	2.72
938.46	3.02
940.44	3.22
940.82	2.95
942.44	2.76
944.42	2.91
946.4	3.07
948.38	2.93
950.38	2.86
952.36	2.81
954.34	2.85
956.32	2.73
957.06	2.93
958.32	2.8
960.3	2.79
962.28	3
962.48	2.93
964.26	2.99
966.26	2.94
967.88	2.98
968.24	2.78
970.22	2.88
972.2	2.87
974.2	2.92
976.18	2.86
978.16	2.73
978.72	2.81
980.14	2.75
982.14	2.93
984.12	2.8
986.1	3.09
988.08	2.92
989.54	2.83
990.08	2.97
992.06	2.87
994.04	2.93
996.02	3.02
998.02	3.03
1000	2.99

[truncated: 41 more sheets: M1_Alpha_A9-N6---G4-N3, M1_Alpha_C12-N3---G10-N2, M1_Alpha_C12-N4---G10-N3, M1_Beta_G18-N2 ---G5-N7, M1_Beta_G5-N2 ---G11-N7, M1_Beta_G11-N2 ---G14-N7, M1_Beta_G14-N2---G18-N7, M1_Triad_U15-N3---U19-O4, M1_Triad_U19-N3---G8-, M1_Triad_U19-O2---G8-N1, M1_Dyad_A20-N6---A6-N1, M1_Dyad_A6-N6---A20-N7, WT_Alpha_G4-N7 ---G10-N2, WT_Alpha_G4-N2---G13-N7, WT_Alpha_G13-N2---G17-N7, WT_Alpha_G17-N2---G4-N7, WT_Alpha_A9-N7---G4-N2, WT_Alpha_A9-N6 ---G4-N3, WT_Alpha_C12.-N3---G10-N2, WT_Alpha_C12.-N4---G10-N3 …]
